# Supplementary material for: Redetermination of the crystal structure of NaTcO4 at 100 and 296 K based on single-crystal X-ray data
Source: Acta Crystallogr E Crystallogr Commun. 2017 Jun 16;73(Pt 7):1037–40. doi: 10.1107/S2056989017008362 (PMC5499285; doi:10.1107/S2056989017008362)
Supplement: Supplementary file 1 [file e-73-01037-sup1.cif]

##############################################################################
#                                                                            #
# This CIF contains the data in a paper accepted for publication in          #
# Acta Crystallographica Section E. It conforms to the requirements of       #
# Notes for Authors for Acta Crystallographica Section E, and has been       #
# peer reviewed under the auspices of the IUCr Commission on Journals.       #
#                                                                            #
# Full details of the Crystallographic Information File format               #
# are given in the paper "The Crystallographic Information File (CIF):       #
# a New Standard Archive File for Crystallography" by S. R. Hall, F. H.      #
# Allen and I. D. Brown [Acta Cryst. (1991), A47, 655-685].                  #
#                                                                            #
# The current version of the core CIF dictionary is obtainable from          #
# ftp://ftp.iucr.org/pub/cif_core.dic.                                       #
#                                                                            #
# Software is freely available for graphical display of the structure(s)     #
# in this CIF. For information consult the CIF software page                 #
# http://www.iucr.org/resources/cif/software.                                #
#                                                                            #
# This file may be used for bona fide research purposes within the           #
# scientific community so long as proper attribution is given to the journal # 
# article from which it was obtained.                                        #
#                                                                            #
##############################################################################
data_global
_audit_creation_method     'SHELXL-2014'
_journal_date_recd_electronic     2017-05-12
_journal_date_accepted     2017-06-06
_journal_name_full     'Acta Crystallographica, Section E'
_journal_year     2017
_journal_volume     73
_journal_issue      7
_journal_page_first     1037
_journal_page_last     1040
_journal_paper_category     GI
_journal_paper_doi     10.1107/S2056989017008362
_journal_coeditor_code     WM5391
_publ_contact_author_name     'Konstantin E. German'
_publ_contact_author_address
;
A.N. Frumkin Institute of Physical Chemistry and Electrochemistry
Russian Academy of Sciences
31 Leninsky prospekt, 119991 Moscow, Russia
Medical University Reaviz
2 Krasnobogatyrskaya, building 2, 107564 Moscow, Russia
;
_publ_contact_author_email     guerman_k@mail.ru
_publ_contact_author_fax     0E*****
_publ_contact_author_phone     0E*****
_publ_section_title
;
Redetermination of the crystal structure of NaTcO~4~ at 100 and 296 K based on
single-crystal X-ray data
;
loop_
    _publ_author_name
    _publ_author_address
    'German, Konstantin E.'
; A.N. Frumkin Institute of Physical Chemistry and Electrochemistry
  Russian Academy of Sciences
  31 Leninsky prospekt, 119071 Moscow, Russian Federation
  Medical University Reaviz
  2 Krasnobogatyrskaya, building 2, 107564 Moscow, Russian Federation
;
    'Grigoriev, Mikhail S.'
; A.N. Frumkin Institute of Physical Chemistry and Electrochemistry
  Russian Academy of Sciences
  31 Leninsky prospekt, 119071 Moscow, Russian Federation
;
    'Garashchenko, Bogdan L.'
; D. Mendeleyev University of Chemical Technology of Russia
  9 Miusskaya pl., 125047 Moscow, Russian Federation
;
    'Kopytin, Alexander V.'
; A.N. Frumkin Institute of Physical Chemistry and Electrochemistry
  Russian Academy of Sciences
  31 Leninsky prospekt, 119071 Moscow, Russian Federation
  Kurnakov Institute of General and Inorganic Chemistry
  Russian Academy of Sciences
  31 Leninsky prospect, 119991 Moscow, Russian Federation
;
    'Tyupina, Ekaterina A.'
; D. Mendeleyev University of Chemical Technology of Russia
  9 Miusskaya pl., 125047 Moscow, Russian Federation
  National Research Nuclear University
  31 Kashirskoye sh., 115409 Moscow, Russian Federation
;
_publ_section_synopsis
;
The title compound, NaTcO~4~, forms tetragonal crystals both at 100 and 296 K
with a thermal volumic expansion coefficient of 1.19(12) \\times 10 ^-4^
K^-1^.
;
data_I
_chemical_name_systematic
;
Sodium pertechnetate
;
_chemical_name_common     'sodium pertechnetate'
_chemical_formula_moiety     'O4 Tc, Na'
_chemical_formula_sum     'Na O4 Tc'
_chemical_formula_iupac     'Na Tc O4'
_chemical_formula_weight     185.9
_chemical_melting_point_lt     1063
_shelx_space_group_comment
;
The symmetry employed for this shelxl refinement is uniquely defined
by the following loop, which should always be used as a source of
symmetry information in preference to the above space-group names.
They are only intended as comments.
;
_space_group_crystal_system     tetragonal
_space_group_name_H-M_alt     'I 41/a'
_space_group_name_Hall     '-I 4ad'
loop_
    _space_group_symop_operation_xyz
    'x, y, z'
    '-y+1/4, x+3/4, z+3/4'
    'y+1/4, -x+1/4, z+1/4'
    '-x, -y+1/2, z'
    'x+1/2, y+1/2, z+1/2'
    '-y+3/4, x+5/4, z+5/4'
    'y+3/4, -x+3/4, z+3/4'
    '-x+1/2, -y+1, z+1/2'
    '-x, -y, -z'
    'y-1/4, -x-3/4, -z-3/4'
    '-y-1/4, x-1/4, -z-1/4'
    'x, y-1/2, -z'
    '-x+1/2, -y+1/2, -z+1/2'
    'y+1/4, -x-1/4, -z-1/4'
    '-y+1/4, x+1/4, -z+1/4'
    'x+1/2, y, -z+1/2'
_cell_length_a     5.2945(2)
_cell_length_b     5.2945(2)
_cell_length_c     11.7470(5)
_cell_angle_alpha     90
_cell_angle_beta     90
_cell_angle_gamma     90
_cell_volume     329.29(3)
_cell_formula_units_Z     4
_cell_measurement_reflns_used     5622
_cell_measurement_theta_min     4.222
_cell_measurement_theta_max     45.380
_cell_measurement_temperature     100(2)
_exptl_crystal_description     'fragment'
_exptl_crystal_colour     'colourless'
_exptl_crystal_size_max     0.340
_exptl_crystal_size_mid     0.280
_exptl_crystal_size_min     0.200
_exptl_crystal_density_diffrn     3.750
_exptl_crystal_density_meas     ?
_exptl_crystal_density_method     ?
_exptl_crystal_F_000     344
_exptl_absorpt_coefficient_mu     4.332
_exptl_absorpt_correction_type     multi-scan
_exptl_absorpt_process_details
;
(<i>SADABS</i>; Bruker, 2008)
;
_shelx_estimated_absorpt_T_min     0.321
_shelx_estimated_absorpt_T_max     0.478
_exptl_absorpt_correction_T_min     0.399
_exptl_absorpt_correction_T_max     0.478
_exptl_special_details     ?
_diffrn_ambient_temperature     100(2)
_diffrn_radiation_type     MoK\a
_diffrn_radiation_wavelength     0.71073
_diffrn_measurement_device_type     'Bruker Kappa APEXII area-detector'
_diffrn_measurement_method     '\w- and \f-scans'
_diffrn_detector_area_resol_mean     ?
_diffrn_reflns_number     6909
_diffrn_reflns_av_R_equivalents     0.0183
_diffrn_reflns_theta_min     4.222
_diffrn_reflns_theta_max     44.992
_diffrn_reflns_theta_full     25.242
_diffrn_measured_fraction_theta_max     0.990
_diffrn_reflns_limit_h_min     -10
_diffrn_reflns_limit_h_max     10
_diffrn_reflns_limit_k_min     -10
_diffrn_reflns_limit_k_max     10
_diffrn_reflns_limit_l_min     -22
_diffrn_reflns_limit_l_max     23
_reflns_number_total     678
_reflns_number_gt     661
_reflns_threshold_expression     'I > 2\s(I)'
_refine_ls_structure_factor_coef     Fsqd
_refine_ls_matrix_type     full
_refine_ls_R_factor_all     0.0098
_refine_ls_R_factor_gt     0.0092
_refine_ls_wR_factor_gt     0.0166
_refine_ls_wR_factor_ref     0.0168
_refine_ls_goodness_of_fit_ref     1.310
_refine_ls_restrained_S_all     1.310
_refine_ls_number_reflns     678
_refine_ls_number_parameters     15
_refine_ls_number_restraints     0
_refine_ls_hydrogen_treatment     undef
_refine_ls_weighting_scheme     calc
_refine_ls_weighting_details
              'w=1/[\s^2^(Fo^2^)+(0.0029P)^2^+0.0769P] where P=(Fo^2^+2Fc^2^)/3'
_atom_sites_solution_hydrogens     .
_atom_sites_solution_primary     ?
_atom_sites_solution_secondary     ?
_refine_ls_shift/su_max     0.000
_refine_ls_shift/su_mean     0.000
_refine_diff_density_max     0.261
_refine_diff_density_min     -0.337
_refine_ls_extinction_method
;
SHELXL2014 (Sheldrick, 2015b)
;
_refine_ls_extinction_coef     0.0489(10)
_refine_ls_extinction_expression
                                  'Fc^*^=kFc[1+0.001xFc^2^\l^3^/sin(2\q)]^-1/4^'
loop_
    _atom_type_symbol
    _atom_type_description
    _atom_type_scat_dispersion_real
    _atom_type_scat_dispersion_imag
    _atom_type_scat_source
    'O' 'O' 0.0106 0.0060
                         'International Tables Vol C Tables 4.2.6.8 and 6.1.1.4'
    'Na' 'Na' 0.0362 0.0249
                         'International Tables Vol C Tables 4.2.6.8 and 6.1.1.4'
    'Tc' 'Tc' -1.4390 0.7593
                         'International Tables Vol C Tables 4.2.6.8 and 6.1.1.4'
_computing_data_collection
;
APEX2 (Bruker, 2008)
;
_computing_cell_refinement
;
SAINT-Plus (Bruker, 2008)
;
_computing_data_reduction
;
SAINT-Plus (Bruker, 2008)
;
_computing_structure_solution
;
SHELXS2014 (Sheldrick, 2015a)
;
_computing_structure_refinement
;
SHELXL2014 (Sheldrick, 2015b)
;
_computing_molecular_graphics
;
SHELXTL (Sheldrick, 2008)
;
_computing_publication_material
;
SHELXTL (Sheldrick, 2008)
;
loop_
    _atom_site_type_symbol
    _atom_site_label
    _atom_site_fract_x
    _atom_site_fract_y
    _atom_site_fract_z
    _atom_site_U_iso_or_equiv
    _atom_site_adp_type
    _atom_site_calc_flag
    _atom_site_occupancy
    _atom_site_disorder_assembly
    _atom_site_disorder_group
    Tc Tc1 0.5000 0.7500 0.1250 0.00517(2) Uani d 1 . .
    Na Na1 0.0000 0.2500 0.1250 0.00980(7) Uani d 1 . .
    O O1 0.73565(6) 0.62081(7) 0.04262(3) 0.00879(5) Uani d 1 . .
loop_
    _atom_site_aniso_label
    _atom_site_aniso_U_11
    _atom_site_aniso_U_22
    _atom_site_aniso_U_33
    _atom_site_aniso_U_12
    _atom_site_aniso_U_13
    _atom_site_aniso_U_23
    Tc1 0.00489(2) 0.00489(2) 0.00574(3) 0.000 0.000 0.000
    Na1 0.00988(10) 0.00988(10) 0.00965(16) 0.000 0.000 0.000
    O1 0.00795(11) 0.00901(11) 0.00942(11) 0.00054(9) 0.00202(10) -0.00104(10)
loop_
    _geom_bond_atom_site_label_1
    _geom_bond_atom_site_label_2
    _geom_bond_site_symmetry_2
    _geom_bond_distance
    _geom_bond_publ_flag
    Tc1 O1 15_655 1.7208(3) ?
    Tc1 O1 4_665 1.7208(3) ?
    Tc1 O1 10_576 1.7208(3) ?
    Tc1 O1 . 1.7208(3) y
    Na1 O1 12_455 2.5107(4) ?
    Na1 O1 3_465 2.5107(4) ?
    Na1 O1 6_534 2.5107(4) ?
    Na1 O1 9_665 2.5107(4) y
    Na1 O1 10_576 2.5980(4) ?
    Na1 O1 15_545 2.5980(4) ?
    Na1 O1 4_655 2.5980(4) ?
    Na1 O1 1_455 2.5980(4) y
    Na1 Na1 9 3.95379(12) ?
    Na1 Na1 13 3.95379(12) ?
    Na1 Na1 9_565 3.95379(12) ?
    Na1 Na1 13_455 3.95379(12) ?
    O1 Na1 9_665 2.5107(4) ?
    O1 Na1 1_655 2.5980(4) ?
loop_
    _geom_angle_atom_site_label_1
    _geom_angle_atom_site_label_2
    _geom_angle_atom_site_label_3
    _geom_angle_site_symmetry_1
    _geom_angle_site_symmetry_3
    _geom_angle
    _geom_angle_publ_flag
    O1 Tc1 O1 15_655 4_665 108.439(12) ?
    O1 Tc1 O1 15_655 10_576 111.56(3) ?
    O1 Tc1 O1 4_665 10_576 108.439(12) ?
    O1 Tc1 O1 15_655 . 108.439(12) y
    O1 Tc1 O1 4_665 . 111.56(3) y
    O1 Tc1 O1 10_576 . 108.439(12) ?
    O1 Na1 O1 12_455 3_465 127.954(10) ?
    O1 Na1 O1 12_455 6_534 127.954(10) ?
    O1 Na1 O1 3_465 6_534 76.700(17) ?
    O1 Na1 O1 12_455 9_665 76.700(17) ?
    O1 Na1 O1 3_465 9_665 127.954(10) ?
    O1 Na1 O1 6_534 9_665 127.954(10) ?
    O1 Na1 O1 12_455 10_576 149.332(14) ?
    O1 Na1 O1 3_465 10_576 67.259(8) ?
    O1 Na1 O1 6_534 10_576 78.599(12) ?
    O1 Na1 O1 9_665 10_576 73.985(7) ?
    O1 Na1 O1 12_455 15_545 73.985(7) ?
    O1 Na1 O1 3_465 15_545 78.599(12) ?
    O1 Na1 O1 6_534 15_545 67.259(8) ?
    O1 Na1 O1 9_665 15_545 149.332(14) ?
    O1 Na1 O1 10_576 15_545 136.261(16) ?
    O1 Na1 O1 12_455 4_655 78.599(12) ?
    O1 Na1 O1 3_465 4_655 149.332(14) ?
    O1 Na1 O1 6_534 4_655 73.985(7) ?
    O1 Na1 O1 9_665 4_655 67.259(8) ?
    O1 Na1 O1 10_576 4_655 97.976(6) ?
    O1 Na1 O1 15_545 4_655 97.976(6) ?
    O1 Na1 O1 12_455 1_455 67.259(8) ?
    O1 Na1 O1 3_465 1_455 73.985(7) ?
    O1 Na1 O1 6_534 1_455 149.332(14) ?
    O1 Na1 O1 9_665 1_455 78.599(12) ?
    O1 Na1 O1 10_576 1_455 97.976(6) ?
    O1 Na1 O1 15_545 1_455 97.976(6) ?
    O1 Na1 O1 4_655 1_455 136.261(16) ?
    O1 Na1 Na1 12_455 9 40.101(8) ?
    O1 Na1 Na1 3_465 9 162.891(8) ?
    O1 Na1 Na1 6_534 9 102.079(9) ?
    O1 Na1 Na1 9_665 9 66.415(8) ?
    O1 Na1 Na1 10_576 9 129.596(8) ?
    O1 Na1 Na1 15_545 9 85.180(8) ?
    O1 Na1 Na1 4_655 9 38.498(8) ?
    O1 Na1 Na1 1_455 9 103.255(8) ?
    O1 Na1 Na1 12_455 13 162.891(8) ?
    O1 Na1 Na1 3_465 13 66.415(8) ?
    O1 Na1 Na1 6_534 13 40.101(8) ?
    O1 Na1 Na1 9_665 13 102.079(9) ?
    O1 Na1 Na1 10_576 13 38.498(8) ?
    O1 Na1 Na1 15_545 13 103.255(8) ?
    O1 Na1 Na1 4_655 13 85.180(8) ?
    O1 Na1 Na1 1_455 13 129.596(8) ?
    Na1 Na1 Na1 9 13 123.484(2) ?
    O1 Na1 Na1 12_455 9_565 66.415(8) ?
    O1 Na1 Na1 3_465 9_565 102.079(9) ?
    O1 Na1 Na1 6_534 9_565 162.891(8) ?
    O1 Na1 Na1 9_665 9_565 40.101(8) ?
    O1 Na1 Na1 10_576 9_565 85.180(8) ?
    O1 Na1 Na1 15_545 9_565 129.596(8) ?
    O1 Na1 Na1 4_655 9_565 103.255(8) ?
    O1 Na1 Na1 1_455 9_565 38.498(8) ?
    Na1 Na1 Na1 9 9_565 84.064(3) ?
    Na1 Na1 Na1 13 9_565 123.484(2) ?
    O1 Na1 Na1 12_455 13_455 102.079(9) ?
    O1 Na1 Na1 3_465 13_455 40.101(8) ?
    O1 Na1 Na1 6_534 13_455 66.415(8) ?
    O1 Na1 Na1 9_665 13_455 162.891(8) ?
    O1 Na1 Na1 10_576 13_455 103.255(8) ?
    O1 Na1 Na1 15_545 13_455 38.498(8) ?
    O1 Na1 Na1 4_655 13_455 129.596(8) ?
    O1 Na1 Na1 1_455 13_455 85.180(8) ?
    Na1 Na1 Na1 9 13_455 123.484(2) ?
    Na1 Na1 Na1 13 13_455 84.064(4) ?
    Na1 Na1 Na1 9_565 13_455 123.484(2) ?
    Tc1 O1 Na1 . 9_665 137.472(19) ?
    Tc1 O1 Na1 . 1_655 118.781(18) ?
    Na1 O1 Na1 9_665 1_655 101.402(12) ?
_shelx_hkl_file
;
  -1  -1   0   -0.90    0.11
   1   1   0   -0.67    0.15
  -2  -2   0  775.24   22.82
  -1   3   0   -0.37    0.09
  -1   3   0   -0.39    0.09
  -3  -3   0    0.10    0.23
   3  -3   0   -0.10    0.09
  -3   3   0   -0.06    0.09
  -3   3   0   -0.32    0.09
  -3   3   0    0.06    0.14
   3   3   0    1.25    0.23
   3  -3   0    0.29    0.16
   2   4   0  797.11   13.29
   2   4   0  792.11   22.19
   2   4   0  774.61   13.61
   4  -2   0  805.67   14.07
  -4   2   0  781.22   13.91
   2   4   0  799.59   13.58
  -4   2   0  803.07   14.31
  -4   2   0  769.70   13.43
   2   4   0  776.74   14.15
   0   4   0  600.57   10.47
   0   4   0  618.70   14.51
   0   4   0  607.43   16.89
   4   0   0  609.31   10.48
   0   4   0  624.95   11.09
  -4   0   0  629.92   15.61
   0   4   0  616.19   10.66
  -4   0   0  631.54   11.22
  -2   4   0  681.29   11.92
   4   2   0  643.02   11.56
  -4  -2   0  644.84   11.20
   4   2   0  644.56   11.12
   2  -4   0  629.99   12.15
   2  -4   0  661.89   11.26
   4   2   0  654.72   10.83
  -4  -2   0  672.11   17.72
  -2   4   0  675.75   11.30
   4  -4   0  183.40    3.71
  -4   4   0  188.88    4.03
   4   4   0  185.66    3.69
   4   4   0  184.74    3.69
   4  -4   0  186.44    3.95
  -4   4   0  184.46    3.94
   5  -3   0    0.05    0.14
  -5   3   0    0.23    0.18
  -5   3   0   -0.01    0.10
  -5   3   0    0.18    0.15
   3   5   0    0.14    0.14
   3   5   0    0.24    0.15
   1   5   0    0.16    0.12
   1   5   0    0.98    0.24
  -5   1   0    0.50    0.20
   1   5   0    1.51    0.26
   5  -1   0   -0.01    0.13
   1   5   0    0.01    0.13
  -1   5   0    0.36    0.17
  -5  -1   0    0.16    0.11
  -1   5   0   -0.08    0.12
  -1   5   0   -0.03    0.14
   5   1   0   -0.02    0.13
  -5  -1   0   -0.01    0.15
   3  -5   0   -0.03    0.09
   3  -5   0    0.21    0.16
   5   3   0    0.52    0.19
  -3   5   0    0.52    0.22
  -5  -3   0    0.14    0.06
  -3   5   0    0.27    0.19
   5   3   0    0.27    0.16
   5  -5   0    1.80    0.41
  -5   5   0    0.00    0.18
   5   5   0    0.63    0.24
  -5   5   0    0.01    0.17
  -6   4   0  349.95    6.91
   4   6   0  343.91    6.62
  -6   4   0  346.57    6.95
   6  -4   0  339.00    7.01
  -4  -6   0  350.93    6.05
   4   6   0  353.93    6.58
  -6   2   0  235.51    4.77
   2   6   0  235.61    4.66
   6  -2   0  235.49    4.88
   2   6   0  233.56    4.53
  -6   2   0  234.37    4.71
   2   6   0  234.74    4.86
   0   6   0  266.27    5.16
   6   0   0  261.17    5.13
   0   6   0  269.16    4.94
  -6   0   0  270.83    5.11
   0   6   0  264.79    6.18
   0   6   0  269.18    5.02
   0   6   0  270.85    5.55
   6   2   0  368.49    6.41
   2  -6   0  370.02    6.92
  -2   6   0  369.35    7.41
  -2   6   0  362.64    6.88
  -2   6   0  368.31    6.94
  -6  -2   0  364.55    6.55
   6   2   0  360.46    6.59
   4  -6   0  273.15    5.49
  -4   6   0  278.15    5.77
  -6  -4   0  275.93    4.91
   6   4   0  275.22    5.46
   6   4   0  272.69    5.41
  -4   6   0  277.75    6.01
   4  -6   0  274.68    5.72
   6  -6   0  146.31    3.85
   6   6   0  141.48    3.47
  -6  -6   0  145.10    2.81
  -6   6   0  148.85    3.78
  -6   6   0  144.12    3.82
   6   6   0  144.41    3.53
  -5  -7   0   -0.01    0.09
   7  -5   0   -0.22    0.19
  -7   5   0    0.21    0.24
   5   7   0    0.30    0.22
   5   7   0   -0.10    0.18
  -7   3   0    0.14    0.16
   7  -3   0    0.07    0.18
   3   7   0    0.44    0.23
  -3  -7   0    0.18    0.12
   3   7   0    0.17    0.20
   1   7   0    0.18    0.19
  -7   1   0    0.09    0.15
  -1  -7   0    0.09    0.12
   1   7   0    0.43    0.22
   7  -1   0    0.03    0.16
   1   7   0    0.71    0.20
   1   7   0    1.40    0.35
  -1   7   0    0.50    0.28
   7   1   0    1.03    0.28
   7   1   0    0.18    0.14
   3  -7   0    0.18    0.17
  -3   7   0    0.11    0.22
  -7  -3   0    0.41    0.15
  -3   7   0    0.15    0.19
  -3   7   0    1.33    0.36
   7   3   0    0.14    0.19
   5  -7   0    0.13    0.25
  -5   7   0    0.12    0.24
  -5   7   0    0.16    0.25
   7   5   0   -0.07    0.16
   7   5   0    0.09    0.21
  -7  -7   0    0.13    0.14
   7   7   0   -0.07    0.22
  -7   7   0   -0.10    0.23
   7  -7   0    0.46    0.33
   7   7   0    0.22    0.25
  -6  -8   0   59.98    1.50
   6   8   0   62.65    2.15
   8  -6   0   58.28    2.31
  -8   6   0   57.24    2.21
   6   8   0   61.04    2.04
   4   8   0  131.56    3.30
  -4  -8   0  131.92    2.78
   8  -4   0  129.44    3.64
   4   8   0  133.35    3.33
  -2  -8   0  157.01    3.36
   2   8   0  154.93    3.67
  -8   2   0  155.65    3.67
   8  -2   0  158.10    3.89
   2   8   0  160.97    3.60
   8   0   0  288.26    5.74
   0  -8   0  285.98    5.74
  -8   0   0  281.04    5.78
   8   0   0  284.56    5.53
   0   8   0  290.40    5.58
   0   8   0  287.74    5.85
   0   8   0  285.75    6.30
  -8  -2   0   89.86    2.30
  -2   8   0   90.97    2.86
  -2   8   0   95.28    2.59
   2  -8   0   89.41    2.47
  -2   8   0   88.56    2.55
   8   2   0   90.39    2.44
  -4   8   0  151.47    3.86
  -8  -4   0  148.35    3.19
  -4   8   0  148.18    3.72
  -4   8   0  148.85    4.05
   8   4   0  142.26    3.59
   8   6   0   80.69    2.58
  -6   8   0   87.38    2.83
  -6   8   0   85.57    2.67
  -6   8   0   89.33    2.87
  -8  -6   0   87.34    2.07
   5   9   0    0.31    0.31
  -5  -9   0    0.28    0.17
   9  -5   0    0.19    0.26
   5   9   0    0.30    0.25
  -3  -9   0    0.27    0.17
   3   9   0    0.12    0.21
   9  -3   0    0.00    0.21
   3   9   0    0.06    0.23
   1   9   0    0.24    0.27
   9  -1   0    0.14    0.20
   1   9   0    0.04    0.19
  -1  -9   0   -0.04    0.15
  -9   1   0    0.28    0.21
   1  -9   0    0.22    0.19
  -9  -1   0    0.32    0.21
  -1   9   0    0.31    0.28
   9   1   0    0.10    0.21
  -1   9   0    0.05    0.18
  -1   9   0    0.29    0.23
  -3   9   0    0.34    0.27
  -3   9   0   -0.13    0.20
  -3   9   0   -0.02    0.19
  -9  -3   0    0.20    0.19
   9   3   0    0.01    0.20
   3  -9   0    0.86    0.32
  -5   9   0   -0.14    0.26
  -9  -5   0    0.12    0.18
  -5   9   0    0.24    0.25
  -5   9   0    0.54    0.31
   9   5   0    0.09    0.25
 -10   2   0   73.35    2.32
   2  10   0   77.35    2.40
  -2 -10   0   77.36    2.16
  10  -2   0   78.35    2.47
   0  10   0   69.35    2.27
  10   0   0   71.77    2.07
   0 -10   0   66.83    2.11
   0  10   0   65.89    2.40
  -2  10   0  113.24    2.96
  10   2   0  115.72    3.05
 -10  -2   0  110.62    2.94
  -2  10   0  115.53    3.48
   2 -10   0  111.89    3.02
  -2  10   0  110.76    3.09
   1   0   1  342.94    8.95
   0   1   1  325.37    9.91
   0   1  -1  367.48    8.30
  -1   0  -1  343.63    8.78
   0  -1  -1  351.49   10.32
   1   2   1  422.35   13.06
  -1  -2   1  437.33   10.01
   2  -1   1  430.80   10.92
  -1  -2  -1  420.57   12.85
   1   2  -1  410.67   13.13
   1   2  -1  440.46    9.90
  -2  -1   1   17.03    0.75
   3  -2   1  362.63    9.05
  -3   2   1  371.97    6.48
   3  -2   1  368.08    6.46
  -3   2   1  354.78    6.47
  -3   2   1  368.64    6.70
  -3   2  -1  372.47    6.49
   2   3  -1  355.45   10.13
  -3   2  -1  359.48    6.44
   3  -2  -1  367.67    6.50
  -2  -3  -1  373.46   10.30
   0   3   1   94.96    3.28
  -3   0   1  104.10    1.92
  -3   0  -1  101.53    1.89
  -3   0  -1  100.85    2.68
   0   3  -1  100.81    2.52
   2  -3   1   66.09    1.47
   2  -3   1   71.93    1.58
  -2   3   1   64.75    1.62
  -2   3   1   66.67    1.57
   3   2   1   64.22    1.45
  -3  -2  -1   63.29    2.39
  -2   3  -1   67.60    1.57
  -2   3  -1   64.62    1.59
   3   4   1  128.69    2.71
   4  -3   1  135.20    2.95
  -4   3   1  130.59    2.91
  -4   3   1  128.16    2.90
  -4   3   1  131.85    2.73
   3   4   1  133.34    2.76
   3   4  -1  132.18    2.37
   3   4  -1  132.45    2.71
   4  -3  -1  132.17    2.96
   3   4  -1  133.83    2.71
  -4   3  -1  136.33    2.93
  -4   3  -1  135.67    2.94
  -4   3  -1  132.00    2.75
  -4   1   1  145.90    2.85
   1   4   1  141.98    4.70
   1   4   1  146.10    2.78
   4  -1   1  144.22    2.93
   1   4   1  146.07    2.86
   1   4   1  147.88    2.65
   1   4   1  142.36    2.98
   1   4  -1  139.84    4.71
   1   4  -1  143.97    2.98
  -4   1  -1  145.91    2.84
   1   4  -1  143.15    2.80
  -1  -4  -1  143.99    2.51
   4  -1  -1  147.07    2.97
   1   4  -1  143.08    2.69
   1   4  -1  145.48    3.34
   1   4  -1  146.13    2.74
   4   1   1  151.07    2.83
  -4  -1   1  151.95    2.78
  -1   4   1  152.60    3.23
   1  -4   1  151.04    2.95
  -1   4   1  149.25    4.93
   4   1   1  147.85    2.93
  -1   4   1  151.71    2.99
  -4  -1   1  151.78    4.58
   4   1   1  151.25    2.82
  -4  -1  -1  156.60    4.21
   4   1  -1  149.89    2.86
  -1   4  -1  160.25    3.23
  -4  -1  -1  153.10    2.72
  -1   4  -1  148.32    2.99
   4   3   1  104.46    2.26
   4   3   1  106.07    2.29
  -4  -3   1  104.81    1.85
   3  -4   1  105.13    2.29
  -4  -3   1  105.68    3.77
  -3   4   1  104.04    2.53
  -3   4   1  107.41    2.46
   3  -4   1  102.60    2.42
  -3   4  -1  104.49    2.44
   4   3  -1  103.15    2.23
   4   3  -1  103.74    2.25
   3  -4  -1  105.23    2.31
  -4  -3  -1  103.92    3.79
   4   3  -1  106.84    1.95
   3  -4  -1  106.58    2.45
  -3   4  -1  104.99    2.51
  -5   4   1   62.53    1.86
  -5   4   1   63.67    1.94
   4   5   1   64.49    1.79
   4   5   1   62.47    1.75
  -4  -5   1   62.10    1.25
   5  -4   1   60.36    1.93
   5  -4  -1   62.72    1.97
  -5   4  -1   63.43    1.86
   4   5  -1   64.99    1.73
  -5   4  -1   63.07    1.94
   4   5  -1   64.23    1.77
   2   5   1   54.83    1.46
   2   5   1   54.78    1.51
  -5   2   1   52.44    1.42
  -5   2   1   54.90    1.58
   5  -2   1   52.23    1.58
  -5   2   1   56.27    1.47
   2   5   1   54.14    1.49
   2   5  -1   55.80    1.46
   2   5  -1   57.22    1.46
   2   5  -1   54.69    1.23
  -5   2  -1   54.17    1.46
  -5   2  -1   52.73    1.55
   2   5  -1   54.90    1.50
   5  -2  -1   54.71    1.63
  -5   0   1  135.38    2.75
  -5   0   1  138.94    3.57
   0   5   1  133.62    3.31
   0   5   1  137.13    2.74
   5   0   1  134.84    2.82
   0   5   1  135.05    2.73
   0   5   1  137.99    2.88
   0  -5   1  139.38    2.73
   0   5   1  133.23    3.06
   0   5  -1  134.24    3.03
   0   5  -1  137.11    2.82
   0   5  -1  138.15    2.77
   0   5  -1  133.28    2.67
   0   5  -1  134.85    3.44
  -5   0  -1  136.16    2.72
  -5   0  -1  139.21    3.67
   5   0  -1  133.94    2.85
   5   2   1  185.48    3.39
  -5  -2   1  193.29    3.48
   5   2   1  187.99    3.75
  -5  -2   1  194.30    5.93
   2  -5   1  188.79    3.79
   5   2   1  186.35    3.63
  -2   5   1  186.16    4.12
  -2   5   1  193.47    3.89
   2  -5   1  186.50    3.83
   5   2  -1  188.66    3.66
   5   2  -1  187.82    3.70
  -5  -2  -1  190.10    5.41
  -2   5  -1  193.99    3.90
   2  -5  -1  187.39    3.81
  -5  -2  -1  191.98    3.38
  -2   5  -1  186.36    4.09
   5   2  -1  193.76    3.50
   4  -5   1   48.31    1.44
   5   4   1   50.31    1.51
   5   4   1   54.25    1.56
  -4   5   1   49.42    1.68
   4  -5   1   48.94    1.65
  -4   5   1   51.67    1.69
  -5  -4   1   47.94    1.05
   4  -5  -1   51.05    1.48
  -4   5  -1   47.97    1.66
   5   4  -1   49.46    1.51
   5   4  -1   51.38    1.49
  -4   5  -1   47.23    1.64
   4  -5  -1   50.42    1.67
  -6   5   1   42.07    1.69
   5   6   1   43.04    1.53
   5   6   1   41.36    1.54
  -5  -6   1   42.31    1.05
  -6   5   1   42.14    1.59
   6  -5   1   39.95    1.71
  -6   5  -1   42.86    1.71
   6  -5  -1   42.47    1.73
  -6   5  -1   39.95    1.55
   5   6  -1   43.09    1.49
   5   6  -1   42.98    1.56
   3   6   1  128.68    2.95
   3   6   1  127.42    2.90
  -6   3   1  126.82    3.09
  -6   3   1  124.64    2.89
   6  -3   1  127.35    3.19
  -3  -6   1  127.35    2.48
  -6   3  -1  122.62    3.06
   6  -3  -1  125.68    3.18
   3   6  -1  127.04    2.87
   3   6  -1  131.11    2.90
  -6   3  -1  128.27    2.91
  -1  -6   1   33.01    0.98
   6  -1   1   37.06    1.27
   1   6   1   33.39    1.18
  -6   1   1   37.43    1.16
   1   6   1   33.26    1.25
   1   6   1   33.19    0.98
   1   6   1   32.48    1.13
   1   6  -1   32.84    1.09
   1   6  -1   34.27    1.03
   1   6  -1   36.42    1.28
  -6   1  -1   34.67    1.13
   1   6  -1   33.54    1.14
   6  -1  -1   34.24    1.25
  -1   6   1  147.74    3.14
   6   1   1  139.65    2.95
  -1   6   1  145.50    3.21
  -1   6   1  147.64    3.48
  -1   6   1  138.50    3.78
   6   1   1  139.70    2.93
   1  -6   1  147.95    3.11
  -6  -1   1  149.05    2.99
  -1   6  -1  142.51    3.43
   6   1  -1  144.09    3.03
   6   1  -1  144.72    2.99
  -6  -1  -1  147.05    2.94
  -1   6  -1  143.72    3.90
  -1   6  -1  144.88    3.16
  -1   6  -1  145.73    3.15
   3  -6   1   46.85    1.58
   3  -6   1   47.76    1.47
   6   3   1   45.32    1.46
   6   3   1   47.79    1.50
  -3   6   1   46.32    1.71
  -3   6   1   48.42    1.63
  -6  -3   1   47.45    1.16
   3  -6  -1   47.52    1.48
   6   3  -1   48.12    1.50
   6   3  -1   46.92    1.46
  -3   6  -1   46.36    1.63
  -3   6  -1   46.48    1.71
  -6  -3  -1   47.03    1.08
  -5   6   1   91.61    2.75
  -6  -5   1   96.04    1.98
  -5   6   1   96.30    2.80
   6   5   1   92.91    2.53
   5  -6   1   94.64    2.78
   6   5   1   98.84    2.58
   6   5  -1   96.37    2.49
  -5   6  -1   92.06    2.76
   5  -6  -1   97.20    2.77
   6   5  -1   95.23    2.57
  -5   6  -1   93.51    2.76
   7  -6   1   17.48    1.20
   6   7   1   18.52    1.08
  -7   6   1   20.00    1.22
   6   7   1   16.06    1.00
  -6  -7   1   18.73    0.71
   7  -6  -1   17.66    1.19
   6   7  -1   17.90    1.00
  -7   6  -1   21.56    1.26
   6   7  -1   19.16    1.10
  -7   4   1   77.21    2.41
   7  -4   1   79.60    2.55
   4   7   1   78.34    2.26
  -4  -7   1   76.36    1.76
   4   7   1   76.90    2.26
  -7   4  -1   77.47    2.42
  -4  -7  -1   81.42    1.69
   4   7  -1   79.38    2.26
   4   7  -1   78.69    2.21
   7  -4  -1   79.90    2.55
   2   7   1   90.03    2.47
   7  -2   1   89.71    2.55
  -7   2   1   90.90    2.37
  -2  -7   1   94.84    2.11
   2   7   1   91.17    2.35
   2   7   1   90.97    2.41
   2   7  -1   91.04    2.35
   7  -2  -1   88.61    2.54
   2   7  -1   89.71    2.48
  -7   2  -1   91.60    2.37
   2   7  -1   92.39    2.32
  -7   0   1   58.16    1.66
   0   7   1   55.37    1.90
   7   0   1   56.85    1.60
   0   7   1   57.17    1.60
   7   0   1   55.92    1.70
   0  -7   1   58.33    1.63
   0   7   1   60.04    1.81
  -7   0  -1   56.24    1.62
   7   0  -1   57.88    1.73
   0   7  -1   59.30    1.66
   0   7  -1   55.91    1.72
   0   7  -1   57.53    1.93
   0   7  -1   58.21    1.63
   0  -7  -1   58.36    1.60
  -2   7   1   32.84    1.33
   7   2   1   34.45    1.25
   2  -7   1   34.87    1.27
  -2   7   1   35.44    1.35
  -2   7   1   32.07    1.46
  -7  -2   1   34.25    1.11
   7   2  -1   37.26    1.08
  -2   7  -1   33.08    1.48
   2  -7  -1   34.51    1.27
  -2   7  -1   33.80    1.35
   7   2  -1   36.35    1.31
  -7  -2  -1   34.38    1.07
  -2   7  -1   35.24    1.34
  -4   7   1   81.23    2.52
  -7  -4   1   84.37    1.94
   7   4   1   81.23    2.34
  -4   7   1   81.48    2.63
   7   4   1   84.10    2.38
   4  -7  -1   83.85    2.30
   7   4  -1   82.33    2.35
  -4   7  -1   85.13    2.69
  -7  -4  -1   82.50    1.84
  -4   7  -1   83.31    2.56
   6  -7   1   47.57    1.99
  -6   7   1   52.94    2.05
   7   6   1   52.18    1.86
  -7  -6   1   52.83    1.39
   7   6   1   51.21    1.89
  -6   7   1   50.40    2.04
   7   6  -1   51.52    1.90
   7   6  -1   51.12    1.80
   6  -7  -1   50.27    2.01
  -6   7  -1   53.27    2.04
  -6   7  -1   50.80    2.06
  -7  -6  -1   53.21    1.29
   5   8   1   42.21    1.69
   8  -5   1   43.07    1.91
   5   8   1   42.22    1.65
  -8   5   1   43.11    1.82
  -5  -8   1   41.79    1.22
   5   8  -1   41.20    1.57
   8  -5  -1   41.63    1.88
  -5  -8  -1   42.62    1.13
   5   8  -1   40.08    1.64
  -3  -8   1   38.75    1.19
   8  -3   1   33.72    1.56
   3   8   1   35.05    1.45
  -8   3   1   36.71    1.40
   3   8   1   33.79    1.42
  -8   3  -1   34.65    1.38
   3   8  -1   33.35    1.36
   3   8  -1   35.78    1.42
   8  -3  -1   37.96    1.66
  -3  -8  -1   36.69    1.12
   1   8   1   74.32    2.11
   1   8   1   72.96    2.19
   8  -1   1   73.09    2.22
  -8   1   1   70.88    2.10
   1   8   1   68.82    2.26
  -1  -8   1   72.68    1.96
   1   8  -1   74.23    2.34
   8  -1  -1   70.89    2.21
  -8   1  -1   69.38    2.09
   1   8  -1   73.28    2.14
  -1  -8  -1   73.01    1.95
   1   8  -1   72.45    2.04
   1   8  -1   73.74    1.87
   1  -8   1   51.54    1.67
  -1   8   1   52.99    1.99
  -1   8   1   52.54    1.81
   8   1   1   52.83    1.52
  -8  -1   1   50.29    1.62
  -1   8   1   51.52    1.68
   8   1   1   49.16    1.62
   8   1  -1   49.72    1.55
  -1   8  -1   52.64    1.72
  -1   8  -1   49.38    1.94
   1  -8  -1   50.95    1.65
   8   1  -1   51.54    1.70
  -1   8  -1   52.77    1.77
  -8  -1  -1   53.86    1.62
  -3   8   1   39.65    1.61
  -3   8   1   37.84    1.56
   3  -8   1   39.93    1.50
  -8  -3   1   40.62    1.31
  -3   8   1   42.48    1.81
   8   3   1   39.22    1.51
  -8  -3  -1   38.24    1.25
   8   3  -1   36.58    1.49
  -3   8  -1   40.42    1.63
  -3   8  -1   37.95    1.53
   3  -8  -1   39.66    1.49
  -3   8  -1   37.29    1.74
  -5   8   1   41.10    1.86
  -8  -5   1   42.51    1.31
  -5   8   1   40.69    1.70
  -5   8   1   44.08    1.83
   8   5   1   39.10    1.64
  -5   8  -1   41.62    1.86
  -5   8  -1   43.20    1.71
  -8  -5  -1   41.40    1.22
  -5   8  -1   38.19    1.75
   8   5  -1   41.72    1.69
  -4  -9   1   21.96    0.91
   4   9   1   21.93    1.20
   9  -4   1   22.72    1.34
   4   9   1   23.07    1.20
   4   9  -1   21.29    1.15
   9  -4  -1   22.22    1.33
  -4  -9  -1   21.67    0.86
   4   9  -1   22.57    1.13
   2   9   1   22.88    1.16
  -9   2   1   24.38    1.17
  -2  -9   1   23.02    1.00
   2   9   1   22.01    1.17
   9  -2   1   21.55    1.20
   2   9  -1   23.49    1.14
  -9   2  -1   21.43    1.11
   9  -2  -1   25.09    1.30
  -2  -9  -1   24.45    1.00
   2   9  -1   22.02    1.13
   0   9   1   60.78    2.08
   9   0   1   63.21    1.92
  -9   0   1   62.37    2.01
   0   9   1   64.46    2.29
   0  -9   1   61.62    1.95
   0  -9  -1   60.72    1.91
   9   0  -1   61.91    1.95
  -9   0  -1   60.14    1.96
   0   9  -1   63.28    2.06
   9   0  -1   59.37    1.93
   0   9  -1   63.50    2.29
   0   9  -1   64.42    1.85
  -2   9   1   47.27    1.82
   9   2   1   47.60    1.71
  -2   9   1   48.61    2.04
   2  -9   1   47.04    1.72
  -9  -2   1   48.16    1.64
  -2   9   1   50.14    1.76
   2  -9  -1   50.32    1.75
  -9  -2  -1   49.56    1.62
  -2   9  -1   50.00    1.81
   9   2  -1   47.98    1.75
  -2   9  -1   48.93    1.79
  -2   9  -1   47.24    2.03
   9   4   1   22.62    1.20
  -9  -4   1   22.38    0.99
  -4   9   1   25.10    1.44
  -4   9   1   22.81    1.23
  -4   9   1   20.63    1.20
  -4   9  -1   19.88    1.21
  -4   9  -1   23.18    1.40
  -4   9  -1   21.97    1.18
  -9  -4  -1   23.00    0.97
   9   4  -1   22.44    1.22
   3  10   1   17.24    1.03
  -3 -10   1   15.69    0.82
  10  -3   1   15.70    1.06
  -3 -10  -1   15.36    0.80
  10  -3  -1   15.35    1.05
   3  10  -1   14.75    0.96
 -10   1   1   40.74    1.61
  10  -1   1   39.94    1.57
   1  10   1   40.89    1.67
  -1 -10   1   38.57    1.49
 -10   1  -1   42.91    1.64
   1  10  -1   40.58    1.74
  -1 -10  -1   39.83    1.49
   1  10  -1   39.75    1.61
  10  -1  -1   43.50    1.66
  -1  10   1   18.51    1.21
  -1  10   1   16.28    1.05
   1 -10   1   18.24    1.02
 -10  -1   1   17.96    1.01
   1 -10  -1   17.81    1.00
  -1  10  -1   16.68    1.03
  10   1  -1   19.09    1.06
  -1  10  -1   18.04    0.95
  -1  10  -1   16.39    1.16
 -10  -1  -1   16.75    0.96
  -3  10   1   46.98    1.74
  10   3   1   44.08    1.73
 -10  -3   1   45.18    1.60
  -3  10   1   45.07    2.01
  -3  10   1   44.58    1.78
   3 -10  -1   47.21    1.72
 -10  -3  -1   47.20    1.60
  -3  10  -1   44.82    1.75
  -3  10  -1   47.38    2.04
  -3  10  -1   46.12    1.77
  10   3  -1   44.56    1.76
   0   0   2   -0.88    0.02
   0   0  -2   -0.86    0.02
  -1  -1   2  997.68   21.61
   1   1  -2  954.80   21.46
   1   1  -2  935.07   25.92
  -1  -1  -2  868.99   23.52
   0   2   2   68.76    1.71
   2   0   2   71.06    1.96
   0   2   2   67.63    2.26
   0   2  -2   69.48    1.81
  -2   0  -2   68.86    1.94
  -2  -2  -2    6.82    0.58
   2   2  -2    7.82    0.56
   2  -2  -2    7.02    0.32
  -1  -3   2  896.78   15.67
   1   3   2  865.72   25.40
  -3   1   2  930.35   16.17
   3  -1   2  874.31   16.00
   3  -1   2  927.10   22.22
  -3   1  -2  904.45   16.10
   3  -1  -2  915.51   16.23
   1   3  -2  896.07   20.61
  -1  -3  -2  820.20   23.87
   1   3  -2  828.08   24.02
   1  -3   2  523.95    9.29
  -1   3   2  535.55    9.47
  -3  -1   2  531.45    9.59
  -3  -1   2  509.61   15.47
  -1   3   2  493.74   14.16
  -1   3   2  522.84    8.91
   3   1  -2  521.51    9.26
  -3  -1  -2  515.00   13.38
  -1   3  -2  550.35    9.75
  -1   3  -2  548.66    8.95
   3  -3   2  606.64   10.89
   3   3   2  611.06   10.13
   3  -3   2  619.63   10.58
   3   3   2  588.10   10.39
  -3   3   2  615.35   10.59
  -3  -3   2  604.06   10.63
  -3   3   2  615.59   11.06
   3  -3  -2  621.53   10.61
  -3   3  -2  628.99   11.01
   3   3  -2  623.03   10.12
  -3   3  -2  618.20   10.64
   3   3  -2  597.93   10.30
   3   3  -2  595.52   10.68
  -3  -3  -2  605.54   16.71
  -3   3  -2  618.28   10.58
  -4   2   2    6.82    0.42
  -4   2   2    6.08    0.45
   2   4   2    6.17    0.40
  -2  -4   2    6.75    0.27
   2   4   2    6.80    0.43
   4  -2   2    6.35    0.45
  -4   2   2    7.33    0.41
   2   4   2    6.71    0.42
   2   4  -2    6.45    0.32
  -4   2  -2    6.96    0.40
   4  -2  -2    6.36    0.46
  -4   2  -2    6.96    0.40
   2   4  -2    6.58    0.40
   2   4  -2    6.21    0.68
   2   4  -2    6.56    0.40
   2   4  -2    6.93    0.39
  -4   2  -2    6.32    0.45
   0   4   2   77.96    1.76
   0   4   2   75.40    2.90
   0   4   2   75.03    1.68
   0   4   2   77.80    1.65
  -4   0   2   76.51    1.64
   0   4   2   76.23    1.87
   4   0   2   78.29    1.70
   0   4   2   76.12    2.00
   0  -4   2   78.15    1.63
   0   4  -2   75.90    1.84
   0   4  -2   75.38    1.68
  -4   0  -2   78.14    2.28
   0   4  -2   77.13    2.14
  -4   0  -2   78.02    1.60
   0   4  -2   75.90    1.68
   4   0  -2   75.72    1.76
   2  -4   2   32.18    0.94
   4   2   2   31.44    0.96
  -2   4   2   31.11    1.03
   4   2   2   30.79    0.91
  -2   4   2   32.75    1.12
  -4  -2   2   32.70    1.50
   4   2   2   30.47    0.69
   2  -4   2   31.61    1.01
  -4  -2   2   31.57    0.74
   4   2  -2   30.85    0.94
   2  -4  -2   30.62    1.01
  -4  -2  -2   30.78    1.44
  -4  -2  -2   30.55    1.57
   4   2  -2   31.26    0.83
   4   2  -2   32.41    0.91
  -2   4  -2   31.78    1.04
  -2   4  -2   29.15    1.05
   4   4   2    0.36    0.17
   4   4   2    0.16    0.14
   4  -4   2    0.12    0.16
  -4   4   2    0.46    0.20
  -4   4   2    0.02    0.14
  -4  -4   2    0.08    0.06
   4  -4  -2    0.23    0.13
  -4   4  -2    0.94    0.26
   4  -4  -2    0.12    0.15
   4   4  -2    0.16    0.12
   4   4  -2    0.17    0.09
  -4   4  -2   -0.13    0.11
  -5   3   2  355.55    6.58
  -5   3   2  353.44    6.80
   3   5   2  341.45    6.51
  -5   3   2  351.13    6.71
  -3  -5   2  355.05    6.17
   3   5   2  355.94    6.38
   5  -3   2  357.37    6.77
   5  -3  -2  350.87    6.78
  -5   3  -2  351.39    6.70
   3   5  -2  351.59    6.40
   3   5  -2  355.79    6.06
  -5   3  -2  351.75    6.75
   3   5  -2  356.26    6.35
  -5   3  -2  356.01    6.60
  -5   1   2  351.15    6.53
   5  -1   2  356.78    6.55
   1   5   2  356.58    6.83
   1   5   2  359.91    6.51
   1   5   2  354.13    6.30
  -1  -5   2  367.10    6.37
  -5   1   2  360.20    6.56
   1   5   2  357.96    6.18
   1   5  -2  360.44    6.29
   1   5  -2  362.40    6.83
   1   5  -2  354.38    6.19
   1   5  -2  354.70    8.00
   5  -1  -2  354.64    6.61
   1   5  -2  354.62    6.37
  -5   1  -2  356.01    6.54
  -1   5   2  564.48    9.97
  -5  -1   2  571.90    9.91
   5   1   2  561.46    9.68
   5   1   2  550.43    9.48
   1  -5   2  557.98   10.04
  -1   5   2  584.80    9.90
  -1   5   2  572.18   10.58
  -5  -1   2  580.36   15.36
  -5  -1  -2  573.15   13.98
  -5  -1  -2  566.83   10.00
   5   1  -2  573.14    9.78
  -1   5  -2  559.06   12.96
  -1   5  -2  565.86   10.53
  -1   5  -2  593.56    9.96
  -1   5  -2  564.26    9.87
   3  -5   2  334.01    6.30
  -3   5   2  333.24    6.65
   5   3   2  331.31    6.13
   5   3   2  321.05    5.95
  -5  -3   2  331.94    5.81
  -3   5   2  326.22    6.30
   3  -5   2  334.65    6.21
   5   3  -2  329.14    5.71
   3  -5  -2  331.98    6.30
  -3   5  -2  332.17    6.33
  -3   5  -2  330.51    6.60
   3  -5  -2  329.48    6.23
   5   3  -2  322.27    5.97
  -5  -3  -2  319.48    8.92
   5   3  -2  332.11    6.03
  -5  -5   2  221.26    4.05
   5   5   2  219.29    4.58
   5   5   2  218.58    4.53
  -5   5   2  226.06    4.88
   5  -5   2  222.88    4.89
  -5   5   2  219.39    4.90
   5  -5  -2  218.85    4.85
  -5   5  -2  219.38    4.89
  -5   5  -2  221.87    4.86
   5   5  -2  216.78    4.50
   5   5  -2  223.71    4.47
   6  -4   2    1.11    0.34
  -4  -6   2    1.29    0.19
   4   6   2    1.15    0.31
   4   6   2    0.97    0.29
  -6   4   2    1.00    0.32
  -6   4   2    1.21    0.31
   6  -4  -2    0.94    0.33
  -6   4  -2    1.02    0.33
   4   6  -2    1.31    0.32
   4   6  -2    1.03    0.27
   6  -2   2    0.25    0.18
  -6   2   2    0.31    0.19
  -2  -6   2    0.58    0.15
   2   6   2    0.22    0.18
  -6   2   2    0.84    0.22
   2   6   2    0.18    0.18
   2   6   2    0.41    0.20
   2   6  -2    0.31    0.18
   6  -2  -2    0.44    0.22
   2   6  -2    0.46    0.21
  -6   2  -2    0.63    0.20
   2   6  -2    0.48    0.15
   2   6  -2    0.48    0.19
   0   6   2    7.63    0.52
   0   6   2    7.47    0.33
   0   6   2    7.33    0.59
  -6   0   2    6.57    0.45
   0   6   2    8.24    0.56
   0   6   2    7.72    0.47
   0  -6   2    6.79    0.44
   6   0   2    7.38    0.51
   6   0   2    8.29    0.48
   6   0  -2    7.28    0.53
  -6   0  -2    6.90    0.44
   0   6  -2    9.79    0.55
   0   6  -2    7.81    0.53
   0   6  -2    7.15    0.47
   0   6  -2    7.90    0.52
   0   6  -2    8.22    0.59
   6   2   2    2.10    0.33
   2  -6   2    2.19    0.32
  -6  -2   2    1.69    0.24
  -2   6   2    1.85    0.38
  -2   6   2    2.87    0.41
  -2   6   2    2.44    0.39
  -6  -2  -2    2.06    0.23
  -2   6  -2    1.42    0.31
   6   2  -2    1.83    0.33
  -2   6  -2    1.95    0.36
   6   2  -2    2.31    0.29
  -2   6  -2    1.96    0.38
   6   4   2    4.71    0.57
  -4   6   2    3.86    0.56
  -4   6   2    3.63    0.57
  -6  -4   2    4.76    0.32
   6   4   2    5.03    0.57
   4  -6   2    4.84    0.62
   6   4  -2    6.87    0.53
  -4   6  -2    5.01    0.65
  -4   6  -2    4.39    0.60
   4  -6  -2    4.64    0.60
   6   4  -2    4.68    0.56
   4  -6  -2    4.05    0.48
   6  -6   2    3.22    0.59
  -6   6   2    3.80    0.62
  -6  -6   2    2.98    0.32
   6   6   2    3.49    0.54
  -6   6   2    3.63    0.59
   6   6   2    3.57    0.55
  -6   6  -2    2.89    0.56
   6   6  -2    3.83    0.56
   6  -6  -2    2.98    0.55
  -6   6  -2    3.56    0.57
   6   6  -2    2.89    0.46
   7  -5   2  130.53    3.67
   5   7   2  133.40    3.35
   5   7   2  130.29    3.33
  -5  -7   2  130.27    2.76
  -7   5   2  134.83    3.57
  -7   5  -2  134.45    3.60
   5   7  -2  136.81    3.20
   5   7  -2  126.62    3.26
   7  -5  -2  138.40    3.70
  -7   3   2  237.39    5.02
  -7   3   2  249.14    5.24
   7  -3   2  245.21    5.37
   3   7   2  244.39    4.99
  -3  -7   2  244.23    4.65
   3   7   2  243.14    5.10
  -7   3  -2  247.85    5.08
   3   7  -2  242.87    4.93
   7  -3  -2  242.32    5.36
   3   7  -2  238.85    4.89
   7  -1   2  227.17    4.83
   1   7   2  229.64    5.04
  -7   1   2  228.42    4.76
  -1  -7   2  222.79    4.55
   1   7   2  229.05    4.83
   1   7   2  228.26    4.62
   1   7  -2  239.55    4.54
   1   7  -2  234.27    4.51
   7  -1  -2  237.52    4.91
   1   7  -2  231.13    5.06
   1   7  -2  238.98    4.71
  -7   1  -2  228.70    4.74
  -1   7   2  229.62    4.59
  -7  -1   2  225.71    4.52
   7   1   2  223.67    4.34
   1  -7   2  225.04    4.60
  -1   7   2  224.34    5.07
  -1   7   2  222.31    4.73
   7   1   2  219.67    4.38
  -1   7   2  221.36    5.39
  -7  -1  -2  223.63    4.45
   7   1  -2  224.71    4.51
   7   1  -2  223.71    4.45
  -1   7  -2  223.04    5.05
  -1   7  -2  220.26    4.60
  -1   7  -2  227.68    4.64
  -3   7   2  182.57    4.11
   7   3   2  172.87    3.82
  -3   7   2  173.35    4.33
  -3   7   2  174.28    4.03
   3  -7   2  176.15    3.92
  -7  -3   2  178.84    3.61
   3  -7  -2  169.06    3.88
  -3   7  -2  175.72    4.37
  -3   7  -2  177.94    4.13
  -7  -3  -2  177.54    3.45
   7   3  -2  174.03    3.86
  -3   7  -2  177.54    3.97
  -5   7   2  189.49    4.57
   5  -7   2  188.16    4.58
   7   5   2  192.33    4.32
   7   5   2  188.81    4.35
  -5   7   2  191.95    4.76
  -7  -5   2  190.28    3.81
   7   5  -2  191.84    4.35
  -7  -5  -2  192.19    3.56
  -5   7  -2  183.44    4.57
  -5   7  -2  192.78    4.74
  -7   7   2   81.09    2.72
   7   7   2   76.96    2.49
  -7  -7   2   78.26    1.97
  -7   7   2   83.42    2.63
   7  -7   2   77.69    2.73
   7   7   2   82.13    2.52
   7   7  -2   84.05    2.56
  -7   7  -2   80.52    2.72
   7  -7  -2   76.22    2.67
  -6  -8   2    0.46    0.19
   6   8   2    0.23    0.28
   8  -6   2   -0.06    0.25
  -8   6   2    0.13    0.26
   6   8   2   -0.05    0.22
   6   8  -2    0.13    0.27
   8  -6  -2    0.33    0.29
  -8   6  -2    0.21    0.30
  -4  -8   2    7.05    0.48
   4   8   2    6.24    0.72
   8  -4   2    6.55    0.84
   4   8   2    8.65    0.74
   4   8  -2    6.06    0.57
  -4  -8  -2    6.42    0.40
   4   8  -2    5.87    0.69
   8  -4  -2    6.53    0.83
  -8   2   2    7.40    0.61
   2   8   2    6.67    0.72
   2   8   2    8.17    0.68
   8  -2   2    6.72    0.75
  -2  -8   2    7.96    0.54
   2   8  -2    6.90    0.60
   2   8  -2    7.91    0.68
  -8   2  -2    7.17    0.60
   8  -2  -2    7.61    0.70
   2   8  -2    7.16    0.60
  -2  -8  -2    7.11    0.48
  -8   0   2    0.15    0.17
   0  -8   2    0.82    0.25
   0   8   2    0.29    0.24
   0   8   2    0.40    0.24
  -8   0  -2    0.29    0.20
   8   0  -2    1.88    0.39
   8   0  -2    0.42    0.23
   0   8  -2    0.20    0.23
   0   8  -2    0.18    0.21
   0   8  -2    0.30    0.20
   0  -8  -2    0.29    0.18
   8   2   2    0.62    0.26
  -2   8   2    0.15    0.19
  -2   8   2    0.44    0.25
   2  -8   2    0.89    0.27
  -2   8   2    0.20    0.24
  -8  -2   2    0.26    0.18
   2  -8  -2    0.21    0.18
  -2   8  -2    0.19    0.20
  -8  -2  -2    0.90    0.25
  -2   8  -2    0.57    0.29
   8   2  -2    0.35    0.17
  -2   8  -2    0.78    0.29
   8   2  -2    0.29    0.22
  -4   8   2    6.46    0.75
   8   4   2    6.01    0.70
  -4   8   2    5.77    0.79
  -8  -4   2    7.39    0.53
  -4   8   2    6.16    0.76
  -4   8  -2    6.70    0.75
   4  -8  -2    7.31    0.62
  -4   8  -2    5.64    0.79
   8   4  -2    7.46    0.68
  -8  -4  -2    6.49    0.45
  -4   8  -2    6.68    0.79
  -6   8   2    5.02    0.75
  -6   8   2    6.16    0.81
   8   6   2    6.05    0.76
  -8  -6   2    5.30    0.46
  -6   8   2    5.20    0.71
  -6   8  -2    4.00    0.61
  -6   8  -2    4.77    0.73
   8   6  -2    4.74    0.68
  -6   8  -2    5.64    0.80
   5   9   2   93.60    2.80
  -5  -9   2   97.75    2.35
   9  -5   2   98.04    3.12
   5   9   2   99.76    2.84
  -5  -9  -2   97.61    2.16
   3   9   2   78.69    2.41
  -3  -9   2   77.35    2.07
   3   9   2   72.13    2.36
   9  -3   2   79.81    2.59
   3   9  -2   78.93    2.31
  -9   3  -2   75.20    2.30
   3   9  -2   74.90    2.26
   9  -3  -2   77.03    2.57
  -3  -9  -2   78.06    1.98
   1   9   2  134.74    3.57
   9  -1   2  139.50    3.49
  -9   1   2  141.25    3.50
  -1  -9   2  145.81    3.37
   1   9   2  139.27    3.71
   1   9  -2  140.72    3.78
  -1  -9  -2  144.26    3.30
  -9   1  -2  136.70    3.46
   1   9  -2  142.51    3.45
   9  -1  -2  144.10    3.60
   9  -1  -2  140.71    3.35
  -9  -1   2  126.78    3.21
  -1   9   2  132.37    3.43
  -1   9   2  130.91    3.10
   1  -9   2  132.61    3.29
  -1   9   2  126.70    3.64
   9   1  -2  131.51    3.27
  -1   9  -2  131.69    3.26
   1  -9  -2  126.32    3.21
   9   1  -2  125.51    3.01
  -9  -1  -2  130.97    3.22
  -1   9  -2  129.57    3.72
  -1   9  -2  131.36    3.30
  -3   9   2  121.03    3.27
  -9  -3   2  120.58    2.98
  -3   9   2  116.58    3.55
   3  -9   2  119.35    3.13
  -3   9   2  121.16    3.20
   9   3   2  119.24    3.12
  -3   9  -2  120.29    3.60
   9   3  -2  117.81    3.18
   3  -9  -2  119.41    3.11
  -3   9  -2  117.93    3.28
  -9  -3  -2  118.46    2.85
  -3   9  -2  119.10    3.18
  -5   9   2   64.32    2.41
  -9  -5   2   61.61    1.82
  -5   9   2   60.98    2.22
  -5   9   2   60.85    2.17
  -5   9  -2   63.01    2.31
  -5   9  -2   62.94    2.14
  -5   9  -2   64.87    2.41
   9   5  -2   63.27    2.20
  -9  -5  -2   59.56    1.67
  -2 -10   2    2.72    0.44
  10  -2   2    2.43    0.50
   2  10   2    2.28    0.48
  -2 -10  -2    2.57    0.41
 -10   2  -2    2.23    0.45
  10  -2  -2    2.92    0.54
   0  10   2    0.23    0.25
   0  10   2    0.21    0.28
   0 -10   2    0.20    0.20
 -10   0   2    0.35    0.24
   0  10  -2    0.57    0.34
  10   0  -2    0.55    0.27
   0  10  -2    0.32    0.25
   0 -10  -2    0.07    0.19
 -10   0  -2    0.22    0.21
  -2  10   2    0.80    0.37
  -2  10   2    0.86    0.30
  -2  10   2    0.99    0.36
 -10  -2   2    1.44    0.36
   2 -10   2    0.98    0.33
  -2  10  -2    0.51    0.29
 -10  -2  -2    1.01    0.31
   2 -10  -2    1.11    0.33
  -2  10  -2    1.09    0.42
  -2  10  -2    0.76    0.32
  10   2  -2    0.55    0.31
  -1   0   3  391.07    9.14
   0  -1   3  375.85    9.36
   0   1   3  386.81    9.42
   0   1   3  397.51   10.22
   1   0   3  379.26    9.63
   0  -1  -3  377.84    9.82
   0  -1  -3  385.96   11.32
   0  -1  -3  383.84    9.39
   0   1  -3  382.56    9.72
   1   0  -3  393.96    9.78
  -2   1   3    9.79    0.38
  -1  -2  -3   10.67    0.35
   1   2  -3    9.81    0.46
  -1  -2  -3    9.56    0.61
  -1  -2  -3   10.73    0.66
  -2  -1   3  271.93    6.25
  -1   2   3  275.19    7.95
  -2  -1  -3  270.97    6.88
   1  -2  -3  279.78    7.62
  -3   2   3  141.03    2.95
  -3   2   3  144.07    2.79
   3  -2   3  143.18    2.87
  -3   2   3  143.71    2.91
   2   3   3  143.31    2.72
   2   3   3  142.96    2.79
  -2  -3   3  142.41    2.58
   2   3  -3  141.57    3.39
  -2  -3  -3  142.07    4.58
  -3   2  -3  146.05    2.88
   2   3  -3  143.10    2.65
   3  -2  -3  146.46    2.94
   2   3  -3  139.79    4.45
  -3   2  -3  144.68    2.81
  -3   2  -3  142.93    2.87
   3   0   3  113.70    2.18
   0   3   3  112.69    2.40
   0   3   3  110.73    2.71
   0  -3   3  112.54    2.17
   0   3   3  114.41    3.65
  -3   0   3  116.92    2.20
  -3   0  -3  115.29    3.14
   0  -3  -3  113.28    2.06
   0   3  -3  113.28    2.91
  -3   0  -3  114.53    2.12
   0   3  -3  115.68    2.23
   3   0  -3  115.21    2.29
  -3  -2   3  328.11    5.58
   2  -3   3  329.91    5.77
  -2   3   3  326.08    6.11
  -2   3   3  332.54    5.82
   2  -3   3  309.33    5.75
   3   2   3  319.25    5.67
  -3  -2  -3  315.70    9.16
   3   2  -3  333.98    5.57
  -3  -2  -3  308.54    8.31
   2  -3  -3  317.48    8.09
  -2   3  -3  329.10    5.80
  -4   3   3   64.91    1.79
   3   4   3   66.10    1.69
  -3  -4   3   64.27    1.36
  -4   3   3   68.29    1.61
   3   4   3   68.47    1.67
   4  -3   3   69.49    1.82
  -4   3   3   70.54    1.81
  -4   3  -3   64.45    1.62
   3   4  -3   65.94    2.67
  -4   3  -3   64.74    1.71
  -4   3  -3   65.38    1.78
   4  -3  -3   67.31    1.84
   3   4  -3   65.12    1.58
   4  -3  -3   65.32    1.61
   3   4  -3   66.68    1.55
   3   4  -3   66.55    1.45
   3   4  -3   66.81    1.63
  -4   1   3  225.76    4.32
   4  -1   3  223.16    4.25
   1   4   3  225.30    4.12
  -4   1   3  230.05    4.27
   1   4   3  224.42    4.24
  -4   1   3  221.55    4.30
   1   4   3  227.43    6.90
   1   4   3  230.60    4.45
   1   4   3  225.21    3.95
  -1  -4   3  230.67    4.10
   1   4  -3  228.06    4.43
   1   4  -3  227.37    4.11
   1   4  -3  230.73    4.01
   4  -1  -3  226.45    4.36
   1   4  -3  225.18    6.95
   1   4  -3  223.31    5.31
   1   4  -3  230.09    4.10
  -4   1  -3  230.37    4.24
   1  -4   3  163.94    3.17
  -4  -1   3  162.12    3.05
   4   1   3  159.98    2.99
  -1   4   3  163.68    5.14
  -4  -1   3  163.90    4.75
   4   1   3  159.79    3.15
  -1   4   3  164.30    3.25
  -1   4   3  162.59    3.45
  -1   4   3  161.69    3.18
   1  -4   3  164.00    3.15
  -4  -1  -3  164.16    4.53
  -1   4  -3  162.64    4.19
  -4  -1  -3  163.05    2.88
  -1   4  -3  164.51    3.40
   4   1  -3  163.04    3.12
  -1   4  -3  160.65    3.20
   3  -4   3   53.51    1.55
  -3   4   3   53.85    1.57
   4   3   3   55.55    1.47
  -4  -3   3   54.47    1.18
   4   3   3   54.41    1.43
  -3   4   3   54.16    1.62
   3  -4   3   54.51    1.40
  -4  -3  -3   53.97    2.25
   4   3  -3   56.70    1.26
  -3   4  -3   52.89    1.57
   4   3  -3   57.12    1.37
  -3   4  -3   55.79    1.58
   3  -4  -3   55.24    1.57
   4   3  -3   54.97    1.44
  -5   4   3   80.59    2.28
   5  -4   3   81.37    2.32
   4   5   3   83.45    2.16
   4   5   3   79.55    2.10
  -5   4   3   80.84    2.24
  -4  -5   3   82.80    1.74
   4   5  -3   80.97    2.08
  -5   4  -3   82.67    2.23
  -5   4  -3   79.03    2.28
   4   5  -3   82.42    1.99
   5  -4  -3   82.75    2.34
  -2  -5   3  179.81    3.34
   2   5   3  177.05    3.54
   2   5   3  171.86    3.67
  -5   2   3  174.36    3.65
   2   5   3  173.06    3.62
  -5   2   3  173.59    3.71
   5  -2   3  176.71    3.73
  -5   2   3  181.05    3.63
   2   5  -3  178.61    3.70
  -5   2  -3  177.93    3.69
  -5   2  -3  177.20    3.61
   5  -2  -3  179.64    3.81
   2   5  -3  180.47    3.46
   2   5  -3  179.31    3.36
   2   5  -3  180.63    3.45
   0  -5   3   55.66    1.39
   0   5   3   55.98    1.51
   0   5   3   56.77    1.64
   5   0   3   55.70    1.32
  -5   0   3   56.95    1.43
   5   0   3   58.52    1.48
   0   5   3   58.45    1.50
   0   5   3   54.00    1.50
   0   5   3   56.36    1.40
   0   5   3   59.52    1.57
   0   5  -3   56.60    1.43
   0   5  -3   57.31    1.62
  -5   0  -3   57.45    1.38
   0   5  -3   59.27    1.36
   0   5  -3   59.38    1.49
   5   0  -3   59.56    1.57
   0   5  -3   54.92    1.80
   5   2   3   91.27    2.08
   2  -5   3   95.15    2.17
   2  -5   3   94.54    2.25
  -2   5   3   94.78    2.27
  -5  -2   3   93.20    1.96
   5   2   3   93.88    2.20
   5   2   3   91.57    1.79
  -2   5   3   91.53    2.42
   2  -5  -3   97.27    2.92
  -5  -2  -3   96.13    3.19
   5   2  -3   92.99    2.15
   5   2  -3   93.52    2.02
  -2   5  -3   95.86    2.43
  -2   5  -3   92.71    2.28
  -5  -2  -3   94.17    1.74
   5   4   3   70.63    1.90
   4  -5   3   68.98    2.04
  -5  -4   3   67.54    1.51
  -4   5   3   66.40    2.06
  -4   5   3   69.15    2.05
   5   4   3   65.49    1.84
   4  -5  -3   67.79    2.03
   5   4  -3   67.76    1.76
  -4   5  -3   66.86    2.04
   5   4  -3   69.25    1.86
   4  -5  -3   68.81    1.83
  -4   5  -3   71.49    2.08
  -5  -6   3  102.32    2.22
  -6   5   3  103.55    2.83
   6  -5   3  102.03    2.97
   5   6   3  100.52    2.68
   5   6   3   98.50    2.69
  -6   5   3  101.04    2.89
   5   6  -3  102.72    2.54
  -6   5  -3  100.59    2.91
   5   6  -3  105.32    2.69
  -6   5  -3  105.18    2.82
   6  -5  -3  100.57    2.93
  -3  -6   3   61.04    1.44
   6  -3   3   60.69    1.94
  -6   3   3   59.81    1.89
  -6   3   3   60.12    1.69
   3   6   3   60.65    1.78
  -6   3   3   57.90    1.72
   3   6   3   59.57    1.80
  -6   3  -3   58.40    1.71
   6  -3  -3   60.40    1.96
   3   6  -3   59.42    1.40
   3   6  -3   57.70    1.68
  -6   3  -3   60.53    1.89
   3   6  -3   59.63    1.63
  -1  -6   3   84.02    1.92
   6  -1   3   83.19    2.16
   1   6   3   83.05    1.79
   1   6   3   80.73    2.14
   1   6   3   83.05    2.08
   1   6   3   82.79    2.23
  -6   1   3   81.66    2.05
  -6   1  -3   84.45    2.06
   1   6  -3   79.12    2.21
   1   6  -3   85.73    2.01
   1   6  -3   84.64    1.97
   1   6  -3   83.82    1.95
   6  -1  -3   83.35    2.23
   1   6  -3   81.35    2.15
  -1   6   3   50.35    1.64
  -1   6   3   44.61    1.37
  -6  -1   3   44.88    1.28
   1  -6   3   42.95    1.32
  -1   6   3   44.81    1.52
   6   1   3   45.32    1.28
   6   1   3   46.01    1.25
  -1   6   3   46.52    1.48
   1  -6  -3   46.27    1.96
  -1   6  -3   44.81    1.42
  -1   6  -3   43.32    1.53
  -1   6  -3   44.91    1.72
   6   1  -3   44.33    1.33
  -1   6  -3   42.74    1.35
  -6  -1  -3   45.07    1.20
   6   3   3  148.07    3.33
  -6  -3   3  148.31    2.99
   6   3   3  143.40    3.19
   3  -6   3  151.25    3.29
  -3   6   3  148.04    3.46
   3  -6   3  150.16    3.44
  -3   6   3  147.74    3.67
  -3   6  -3  145.04    3.46
  -6  -3  -3  147.21    2.71
   6   3  -3  148.37    2.92
   3  -6  -3  147.12    3.29
  -3   6  -3  149.28    3.64
   6   3  -3  142.94    3.24
   6   5   3   38.59    1.48
   6   5   3   39.04    1.48
   5  -6   3   39.25    1.64
  -6  -5   3   38.98    1.12
  -5   6   3   39.29    1.62
  -5   6   3   38.72    1.62
  -5   6  -3   39.19    1.62
   6   5  -3   39.87    1.51
   5  -6  -3   36.67    1.57
   6   5  -3   39.63    1.38
  -5   6  -3   38.74    1.64
   6   7   3   35.09    1.54
  -7   6   3   36.58    1.69
  -7   6   3   37.11    1.58
   7  -6   3   37.81    1.78
  -6  -7   3   35.95    1.15
   6   7   3   35.56    1.55
   7  -6  -3   38.52    1.77
   6   7  -3   34.75    1.51
  -7   6  -3   35.97    1.70
   4   7   3   59.83    1.96
  -7   4   3   60.28    2.09
   4   7   3   63.71    2.02
  -4  -7   3   59.99    1.58
   7  -4   3   62.85    2.22
   7  -4  -3   61.46    2.20
   4   7  -3   64.09    1.84
   4   7  -3   60.88    1.90
   7  -2   3   24.89    1.20
   2   7   3   25.44    1.12
  -7   2   3   27.93    1.12
  -2  -7   3   26.11    0.94
   2   7   3   27.32    1.19
   2   7   3   23.94    1.10
  -7   2  -3   25.12    1.08
   2   7  -3   26.57    1.07
   7  -2  -3   27.85    1.28
   2   7  -3   29.72    0.96
   2   7  -3   26.80    1.05
   2   7  -3   26.08    1.17
   0  -7   3  117.00    2.71
   0   7   3  116.16    2.91
   0   7   3  114.87    3.06
   7   0   3  119.52    2.76
  -7   0   3  114.06    2.75
   0   7   3  116.00    2.59
   7   0  -3  116.25    2.84
  -7   0  -3  114.18    2.71
   0   7  -3  117.24    3.08
   0   7  -3  118.16    2.58
   0   7  -3  116.69    2.74
   0   7  -3  117.61    2.75
  -2   7   3   66.16    2.20
  -2   7   3   64.97    2.01
  -2   7   3   62.51    1.93
   7   2   3   63.30    1.81
  -7  -2   3   66.66    1.76
   2  -7   3   64.03    1.88
  -2   7  -3   63.24    1.89
  -2   7  -3   66.74    2.02
   7   2  -3   65.26    1.69
  -7  -2  -3   65.78    1.64
   2  -7  -3   64.66    1.86
   7   2  -3   66.77    1.93
  -2   7  -3   61.96    2.14
   7   4   3   51.54    1.79
   7   4   3   52.86    1.75
   4  -7   3   50.98    1.88
  -4   7   3   52.73    1.90
  -7  -4   3   51.66    1.46
  -4   7   3   51.73    1.85
  -4   7   3   50.41    1.98
  -4   7  -3   52.72    2.01
  -4   7  -3   49.77    1.90
   4  -7  -3   50.45    1.68
   7   4  -3   51.37    1.78
  -7  -4  -3   52.24    1.23
  -6   7   3   23.38    1.32
  -7  -6   3   23.51    0.91
  -6   7   3   21.34    1.27
   6  -7   3   23.39    1.37
   7   6   3   23.20    1.22
   7   6   3   23.08    1.22
  -6   7  -3   24.18    1.36
   6  -7  -3   22.04    1.29
  -6   7  -3   23.30    1.30
   7   6  -3   23.63    1.24
   5   8   3   16.07    1.03
  -5  -8   3   17.42    0.78
   5   8   3   15.61    1.00
  -8   5   3   16.73    1.11
   8  -5   3   16.32    1.17
   8  -5  -3   17.75    1.19
   5   8  -3   18.12    1.05
  -3  -8   3   49.21    1.48
   3   8   3   50.93    1.85
   8  -3   3   51.19    1.96
   3   8   3   50.91    1.81
  -8   3  -3   50.50    1.74
   8  -3  -3   49.81    1.96
   3   8  -3   50.79    1.71
   3   8  -3   51.52    1.67
  -1  -8   3   68.84    1.94
   8  -1   3   70.83    2.15
  -8   1   3   70.26    2.09
   1   8   3   67.21    2.17
   1   8   3   69.92    2.25
  -8   1  -3   66.07    2.03
   1   8  -3   70.48    1.89
   8  -1  -3   68.78    2.19
   1   8  -3   73.27    1.97
   1   8  -3   72.75    2.32
   1   8  -3   70.75    2.03
  -1   8   3   54.52    1.91
  -1   8   3   56.24    2.06
   8   1   3   57.06    1.55
  -1   8   3   57.80    1.74
   1  -8   3   56.94    1.79
  -8  -1   3   54.11    1.72
   8   1  -3   55.11    1.70
  -1   8  -3   54.81    1.79
  -8  -1  -3   55.36    1.69
  -1   8  -3   54.93    1.83
  -1   8  -3   53.40    2.06
   8   1  -3   56.92    1.83
   1  -8  -3   59.10    1.78
  -3   8   3   30.38    1.53
  -3   8   3   31.63    1.38
  -8  -3   3   30.60    1.16
   8   3   3   30.27    1.30
  -3   8   3   29.48    1.37
   3  -8   3   31.48    1.31
  -3   8  -3   31.17    1.56
  -3   8  -3   30.42    1.32
   8   3  -3   31.52    1.37
  -3   8  -3   29.94    1.42
   3  -8  -3   27.85    1.23
  -8  -3  -3   29.34    1.04
   8   5   3   31.85    1.43
  -5   8   3   33.29    1.64
  -8  -5   3   30.79    1.16
  -5   8   3   33.79    1.53
  -5   8   3   34.15    1.59
  -8  -5  -3   31.98    0.99
   8   5  -3   30.20    1.45
  -5   8  -3   31.88    1.58
  -5   8  -3   32.50    1.63
  -5   8  -3   33.62    1.47
   4   9   3   42.27    1.72
  -4  -9   3   42.85    1.40
   9  -4   3   43.24    1.89
   4   9   3   43.85    1.76
  -4  -9  -3   42.83    1.24
   9  -4  -3   42.01    1.87
   4   9  -3   42.30    1.63
   9  -2   3   43.54    1.74
  -2  -9   3   42.51    1.47
   2   9   3   43.85    1.74
  -9   2  -3   41.02    1.60
   2   9  -3   44.58    1.57
  -2  -9  -3   41.95    1.39
   9  -2  -3   42.18    1.76
   0   9   3   34.26    1.54
  -9   0   3   37.46    1.48
   9   0   3   36.16    1.35
   0   9   3   39.47    1.72
   0  -9   3   36.15    1.42
   0  -9  -3   34.79    1.36
   0   9  -3   37.63    1.72
   9   0  -3   38.14    1.50
   9   0  -3   36.14    1.47
   0   9  -3   35.67    1.37
   0   9  -3   38.72    1.48
  -9   0  -3   36.99    1.44
  -2   9   3   20.86    1.29
  -2   9   3   20.56    1.06
   2  -9   3   21.00    1.09
  -2   9   3   21.76    1.20
  -9  -2   3   22.41    1.07
  -2   9  -3   21.82    1.34
  -2   9  -3   21.78    1.17
   9   2  -3   22.32    1.18
  -9  -2  -3   22.59    1.03
  -2   9  -3   22.22    1.14
   2  -9  -3   19.78    1.05
   9   4   3   52.12    1.87
  -4   9   3   51.79    1.96
  -9  -4   3   52.27    1.69
  -4   9   3   50.70    2.13
  -4   9   3   50.46    1.93
  -4   9  -3   51.89    2.16
   9   4  -3   52.16    1.95
  -9  -4  -3   52.60    1.54
  -4   9  -3   47.67    1.80
  -4   9  -3   50.58    2.02
  -3 -10   3   36.18    1.34
   3  10   3   32.96    1.53
  10  -3   3   35.89    1.61
  10  -3  -3   35.64    1.64
  -3 -10  -3   34.25    1.21
   1  10   3   11.73    0.90
  10  -1   3   10.21    0.75
  -1 -10   3   10.79    0.75
 -10   1   3   11.42    0.81
  10  -1  -3   10.10    0.82
   1  10  -3   11.28    0.91
 -10   1  -3   11.82    0.83
  -1 -10  -3   10.92    0.73
  -1  10   3   44.52    1.90
   1 -10   3   42.85    1.63
  -1  10   3   40.59    1.72
 -10  -1   3   40.82    1.61
 -10  -1  -3   41.27    1.56
  -1  10  -3   41.52    1.90
  -1  10  -3   39.91    1.53
  10   1  -3   42.62    1.68
   1 -10  -3   39.80    1.56
  -3  10   3   27.99    1.26
 -10  -3   3   25.23    1.18
  -3  10   3   28.86    1.55
  -3  10   3   23.80    1.29
  -3  10  -3   26.71    1.26
  -3  10  -3   26.07    1.49
   3 -10  -3   27.44    1.27
  -3  10  -3   26.70    1.34
 -10  -3  -3   23.81    1.09
  10   3  -3   28.46    1.39
   0   0  -4  580.05   13.80
  -1   1   4  156.50    3.96
  -1   1   4  139.20    3.73
   1   1   4  160.72    4.15
  -1  -1   4  161.05    3.75
   1  -1  -4  157.46    4.62
  -1  -1  -4  160.02    3.59
   1   1  -4  158.87    3.74
  -1  -1  -4  159.81    4.16
   2   0   4  901.78   24.00
  -2   0   4 1000.00   22.73
   0   2   4  958.58   22.51
   0  -2  -4  999.10   25.54
   0  -2  -4  958.44   27.46
   0   2  -4  996.92   23.08
  -2   2   4  747.78   14.06
  -2   2   4  752.78   13.19
  -2  -2   4  741.90   12.96
   2  -2   4  699.82   12.07
  -2   2   4  721.02   20.00
   2   2   4  700.53   13.54
   2   2  -4  730.98   12.86
   2   2  -4  728.38   17.16
   2   2  -4  725.97   20.66
  -2  -2  -4  688.54   18.71
  -2  -2  -4  680.71   20.19
  -2   2  -4  717.61   12.46
   3  -1   4   -0.01    0.12
   1   3   4   -0.12    0.13
  -3   1   4   -0.16    0.12
  -1  -3   4    0.03    0.09
   3  -1   4   -0.12    0.13
   1   3   4    0.08    0.13
  -3   1   4    0.85    0.17
  -3   1  -4   -0.03    0.10
   1   3  -4    0.05    0.11
  -1  -3  -4    0.06    0.20
  -1  -3  -4    0.20    0.25
   3  -1  -4   -0.26    0.10
   1   3  -4    0.20    0.16
  -1   3   4    0.65    0.21
   3   1   4    0.53    0.17
  -1   3   4    1.44    0.23
   3   1   4    1.06    0.20
  -3  -1   4    0.82    0.15
  -1   3   4    0.55    0.19
  -1   3   4    0.97    0.32
   1  -3   4    0.54    0.14
   3   1  -4    1.11    0.19
   1  -3  -4    0.89    0.16
   1  -3  -4    0.81    0.24
  -1   3  -4    0.66    0.23
  -3  -1  -4    0.54    0.24
  -1   3  -4    0.85    0.19
  -3   3   4   23.80    1.18
   3  -3   4   24.23    0.75
   3  -3   4   24.02    0.89
  -3  -3   4   24.42    0.66
   3   3   4   24.97    0.85
  -3   3   4   23.95    0.91
  -3   3   4   24.85    0.94
   3   3   4   24.79    0.83
   3   3  -4   25.15    0.74
   3   3  -4   25.35    1.27
  -3  -3  -4   23.56    1.41
  -3   3  -4   24.62    0.80
   3  -3  -4   26.47    0.96
  -3   3  -4   24.69    0.88
   3   3  -4   24.37    0.80
  -3   3  -4   27.62    0.95
  -3  -3  -4   26.40    1.39
   3   3  -4   24.72    0.72
   2   4   4  388.70    7.19
   2   4   4  389.19    6.79
   4  -2   4  389.98    7.07
  -4   2   4  387.34    7.30
  -4   2   4  390.04    7.12
  -2  -4   4  396.81    6.86
  -4   2   4  401.46    7.08
   2   4   4  389.81    6.98
  -4   2  -4  393.98    7.18
  -2  -4  -4  374.36   10.20
   2   4  -4  407.09    6.82
   4  -2  -4  395.98    7.17
  -4   2  -4  386.74    7.08
   2   4  -4  377.74   11.13
   2   4  -4  398.67    6.76
   2   4  -4  392.13    9.08
  -4   2  -4  392.05    7.04
   2   4  -4  390.64    6.67
   0   4   4  542.85    9.41
  -4   0   4  569.29   10.04
   0   4   4  569.30   10.15
  -4   0   4  561.00   15.39
   0   4   4  537.60   15.23
   0   4   4  545.44   12.96
  -4   0   4  568.26    9.58
   4   0   4  540.27   10.08
   0   4   4  557.10    9.30
   0   4   4  544.02    9.59
   0  -4   4  561.46    9.94
   4   0   4  533.77    9.44
   0  -4  -4  536.97    9.65
   0   4  -4  549.93    9.38
   0  -4  -4  569.84   13.77
   0   4  -4  574.59   10.10
   4   0  -4  562.44    9.61
   0   4  -4  567.57   12.56
  -4   0  -4  544.29    9.60
   0   4  -4  580.98    9.56
   2  -4   4  444.68    7.85
   4   2   4  436.65    7.38
  -2   4   4  453.15   12.30
   4   2   4  440.94    7.49
  -4  -2   4  450.74    7.72
  -2   4   4  446.49    7.88
   2  -4   4  439.14    7.89
  -2   4   4  452.68    8.35
   4   2   4  437.07    7.77
  -2   4  -4  439.08    8.26
   2  -4  -4  429.71    7.84
  -2   4  -4  447.40    7.90
   4   2  -4  446.29    7.65
   2  -4  -4  456.52   11.31
   4   2  -4  421.12    7.57
  -4  -2  -4  437.65   11.28
  -4   4   4  450.60    8.30
  -4   4   4  459.75    8.64
   4   4   4  445.56    7.87
   4   4   4  436.55    8.08
   4  -4   4  456.74    8.31
  -4  -4   4  455.26    7.87
  -4   4  -4  453.33    8.31
   4   4  -4  437.94    7.81
  -4   4  -4  449.18    8.52
   4   4  -4  453.75    7.73
   4   4  -4  458.72    7.87
  -4  -4  -4  425.06   11.86
   4  -4  -4  451.69    8.31
  -5   3   4   23.14    1.03
   3   5   4   22.65    0.94
   3   5   4   22.84    0.96
   5  -3   4   24.10    1.06
  -5   3   4   24.19    0.99
  -3  -5   4   24.63    0.75
  -5   3  -4   23.26    1.02
   3   5  -4   23.03    0.88
   3   5  -4   24.63    0.78
  -5   3  -4   23.82    0.93
   3   5  -4   23.47    0.91
   5  -3  -4   24.06    1.08
   3   5  -4   23.67    0.84
  -5   3  -4   24.77    0.92
   1   5   4    2.38    0.22
  -5   1   4    2.52    0.31
   1   5   4    4.09    0.39
  -5   1   4    3.20    0.40
  -1  -5   4    2.73    0.25
   1   5   4    2.91    0.37
   1   5   4    2.27    0.34
   5  -1   4    2.78    0.36
  -5   1  -4    2.43    0.30
   1   5  -4    2.05    0.31
  -1  -5  -4    2.20    0.47
  -1  -5  -4    2.47    0.17
   1   5  -4    2.41    0.30
   5  -1  -4    2.55    0.37
   1   5  -4    2.90    0.31
   1   5  -4    2.43    0.34
   1   5  -4    2.75    0.31
  -1   5   4    0.70    0.22
  -1   5   4    0.50    0.17
  -1   5   4    0.56    0.19
  -1   5   4    0.47    0.19
  -5  -1   4    0.43    0.14
   5   1   4    0.89    0.20
   5   1   4    0.45    0.14
  -5  -1  -4    1.17    0.32
  -1   5  -4    0.50    0.19
   1  -5  -4    0.84    0.28
  -1   5  -4    0.57    0.19
  -1   5  -4    0.72    0.18
   5   1  -4    1.99    0.28
  -1   5  -4    0.44    0.20
  -3   5   4    6.92    0.59
  -5  -3   4    5.66    0.34
  -3   5   4    5.47    0.49
   3  -5   4    4.69    0.53
   5   3   4    4.89    0.43
   5   3   4    6.11    0.46
   3  -5   4    5.67    0.42
   5   3  -4    6.18    0.47
  -3   5  -4    6.10    0.52
   5   3  -4    5.93    0.42
  -5  -3  -4    5.93    0.71
   5   3  -4    6.00    0.37
  -3   5  -4    5.67    0.51
   3  -5  -4    6.98    0.54
   5   5   4   10.66    0.69
  -5  -5   4    8.92    0.47
  -5   5   4    9.37    0.73
  -5   5   4    9.63    0.73
   5  -5   4    9.15    0.74
   5   5   4    9.12    0.66
   5   5  -4    9.77    0.61
   5  -5  -4    9.73    0.74
  -5   5  -4    8.67    0.69
   5   5  -4   10.14    0.69
  -5   5  -4    8.65    0.73
   4   6   4  177.48    3.88
  -4  -6   4  175.81    3.51
  -6   4   4  175.99    4.11
  -6   4   4  175.63    4.02
   6  -4   4  177.70    4.19
   4   6   4  173.21    3.93
  -6   4  -4  176.98    4.11
   4   6  -4  178.72    3.67
   6  -4  -4  174.19    4.17
   4   6  -4  176.30    3.78
  -6   2   4  318.42    6.19
   2   6   4  329.38    6.06
  -2  -6   4  323.19    5.94
   2   6   4  317.09    6.22
   6  -2   4  321.82    6.30
  -6   2   4  318.30    6.27
   2   6   4  316.12    6.34
   2   6  -4  324.22    6.40
  -2  -6  -4  313.07    5.60
   2   6  -4  325.11    5.92
  -6   2  -4  318.21    6.19
   2   6  -4  326.79    5.86
   2   6  -4  326.26    5.85
   6  -2  -4  319.87    6.38
   6   0   4  355.62    6.46
   0  -6   4  347.41    6.48
   0   6   4  347.20    6.28
   0   6   4  340.96    6.94
   0   6   4  351.07    6.63
  -6   0   4  348.02    6.54
   0   6  -4  348.08    6.08
   0   6  -4  353.16    6.36
   6   0  -4  343.97    6.57
   0   6  -4  344.23    6.45
   0   6  -4  347.85    6.95
   0   6  -4  342.36    8.25
  -6   0  -4  345.14    6.47
   0  -6  -4  357.38    9.41
   6   2   4  251.97    4.83
   2  -6   4  255.61    5.08
  -2   6   4  257.09    5.12
   2  -6   4  257.96    5.12
  -2   6   4  262.75    5.55
   6   2   4  258.82    5.12
  -2   6   4  263.10    5.21
  -6  -2   4  258.60    4.93
  -6  -2  -4  257.92    4.69
  -2   6  -4  260.42    5.04
  -2   6  -4  249.84    5.16
  -2   6  -4  255.38    6.68
   6   2  -4  255.18    4.97
   6   2  -4  249.56    4.84
  -2   6  -4  257.44    5.50
   4  -6   4  203.08    4.50
   6   4   4  195.11    4.18
  -6  -4   4  199.29    3.94
  -4   6   4  201.24    4.48
   6   4   4  204.27    4.35
  -4   6   4  200.83    4.71
   4  -6  -4  198.30    4.43
  -4   6  -4  200.36    4.66
   4  -6  -4  197.87    4.25
   6   4  -4  200.98    4.23
  -4   6  -4  197.36    4.51
   6  -6   4  149.47    3.94
   6   6   4  149.68    3.69
  -6   6   4  141.81    3.81
  -6  -6   4  144.88    3.15
  -6   6   4  149.23    3.85
   6   6   4  147.68    3.60
   6  -6  -4  149.76    3.89
  -6   6  -4  144.38    3.88
   6   6  -4  147.58    3.59
  -6   6  -4  154.04    3.86
  -7   5   4    0.25    0.25
   5   7   4    0.40    0.26
   7  -5   4    0.44    0.30
  -5  -7   4    0.07    0.14
   5   7   4    0.14    0.22
  -7   5  -4    0.62    0.32
   5   7  -4    0.30    0.24
   7  -5  -4    0.59    0.31
   7  -3   4    1.57    0.40
  -7   3   4    2.95    0.51
   3   7   4    2.40    0.44
  -3  -7   4    1.68    0.28
   3   7   4    1.93    0.41
  -7   3  -4    1.78    0.34
   7  -3  -4    1.17    0.36
   3   7  -4    2.31    0.40
   1   7   4    2.43    0.43
   1   7   4    2.87    0.47
  -7   1   4    1.53    0.31
   1   7   4    1.96    0.39
  -1  -7   4    1.80    0.30
   7  -1   4    2.32    0.41
  -7   1  -4    4.34    0.50
   1   7  -4    2.63    0.46
   1   7  -4    2.64    0.38
   7  -1  -4    3.36    0.50
   1   7  -4    2.55    0.38
   1   7  -4    2.18    0.34
   1  -7   4   11.43    0.68
  -7  -1   4   11.11    0.66
   7   1   4   12.62    0.62
   7   1   4   12.19    0.66
  -1   7   4   11.65    0.84
  -1   7   4   11.79    0.78
  -1   7   4   11.92    0.69
   7   1  -4   12.17    0.70
  -7  -1  -4   12.13    0.64
  -1   7  -4   11.59    0.70
  -1   7  -4   11.66    0.83
  -1   7  -4   11.68    0.75
  -3   7   4    2.61    0.52
  -7  -3   4    1.53    0.29
   3  -7   4    2.29    0.38
   7   3   4    1.83    0.37
  -3   7   4    1.35    0.35
  -3   7   4    1.74    0.39
  -3   7  -4    1.34    0.40
  -3   7  -4    1.47    0.38
  -7  -3  -4    1.85    0.25
   7   3  -4    2.08    0.30
  -3   7  -4    1.70    0.36
   7   3  -4    1.99    0.40
   3  -7  -4    1.62    0.34
  -5   7   4    0.64    0.29
  -7  -5   4    0.51    0.20
   7   5   4    0.12    0.20
   7   5   4    0.33    0.24
  -5   7   4   -0.11    0.20
   5  -7   4    0.33    0.28
  -5   7   4   -0.01    0.19
  -5   7  -4    1.48    0.43
  -5   7  -4    0.15    0.26
   7   5  -4    0.03    0.21
   7  -7   4    0.99    0.41
  -7  -7   4    1.75    0.32
  -7   7   4    1.68    0.46
  -7   7   4    1.22    0.41
   7   7   4    1.82    0.46
   7   7   4    2.21    0.49
   7  -7  -4    1.19    0.43
  -7   7  -4    1.67    0.48
   7   7  -4    1.38    0.41
  -6  -8   4  103.47    2.52
   8  -6   4  108.60    3.34
  -8   6   4  102.59    3.13
   6   8   4  102.07    3.01
   6   8   4  103.18    3.00
   8  -6  -4  103.46    3.23
   6   8  -4  108.40    2.95
   8  -4   4  115.31    3.43
   4   8   4  119.69    3.26
  -4  -8   4  119.24    2.79
   4   8   4  123.87    3.24
  -8   4   4  128.10    3.38
   8  -4  -4  121.60    3.49
   4   8  -4  125.12    3.10
   2   8   4  162.89    3.91
  -8   2   4  157.97    3.74
  -2  -8   4  158.76    3.53
   2   8   4  159.35    3.76
   8  -2   4  157.05    3.90
  -8   2  -4  160.83    3.78
   2   8  -4  162.00    3.54
   8  -2  -4  157.32    3.96
   2   8  -4  165.73    3.98
   8   0   4  133.94    3.08
   0  -8   4  129.62    3.12
   0   8   4  127.85    3.31
  -8   0   4  129.53    3.16
   0   8   4  126.76    3.47
   0   8   4  130.76    2.84
   0   8  -4  126.22    3.48
   8   0  -4  132.63    3.24
   0   8  -4  126.77    3.11
  -8   0  -4  130.71    3.13
   0   8  -4  131.21    3.07
  -2   8   4  199.28    4.89
  -2   8   4  194.54    4.51
  -2   8   4  193.31    4.31
  -8  -2   4  200.01    4.29
   8   2   4  197.93    4.19
   2  -8   4  199.08    4.38
  -8  -2  -4  196.65    4.12
   2  -8  -4  194.14    4.34
  -2   8  -4  199.59    4.33
  -2   8  -4  193.34    4.87
   8   2  -4  197.78    4.38
   8   2  -4  196.86    4.05
  -2   8  -4  197.29    4.52
  -4   8   4  117.82    3.46
  -4   8   4  113.08    3.16
   8   4   4  114.17    2.98
  -4   8   4  119.63    3.22
  -8  -4   4  114.14    2.78
  -8  -4  -4  112.41    2.50
  -4   8  -4  113.23    3.28
  -4   8  -4  117.57    3.05
   8   4  -4  110.52    3.07
  -4   8  -4  113.79    3.42
  -8  -6   4   88.29    2.31
  -6   8   4   84.92    2.76
   8   6   4   90.49    2.67
  -6   8   4   89.50    2.89
   8   6  -4   85.80    2.67
  -6   8  -4   84.18    2.84
  -6   8  -4   89.28    2.87
  -6   8  -4   90.82    2.66
   9  -5   4    1.11    0.44
   5   9   4    0.61    0.34
   5   9   4    1.25    0.39
  -5  -9   4    1.25    0.29
   9  -5  -4    1.04    0.42
   5   9  -4    1.01    0.37
  -3  -9   4   -0.01    0.15
   3   9   4    0.61    0.27
   3   9   4    0.58    0.33
   9  -3   4   -0.09    0.21
   3   9  -4    0.05    0.22
  -3  -9  -4    0.37    0.18
  -9   3  -4    0.18    0.20
   9  -3  -4    0.17    0.25
  -1  -9   4    1.43    0.33
   1   9   4    1.86    0.45
  -9   1   4    1.43    0.36
   1   9   4    1.60    0.43
   9  -1   4    2.45    0.46
  -1  -9  -4    2.00    0.36
   9  -1  -4    2.21    0.47
  -9   1  -4    2.06    0.41
   1  -9   4    7.22    0.63
  -1   9   4    7.64    0.59
  -1   9   4    7.95    0.79
  -1   9   4    7.63    0.71
  -9  -1   4    8.54    0.67
  -1   9  -4    6.32    0.82
  -1   9  -4    7.33    0.67
   9   1  -4    7.35    0.60
  -9  -1  -4    7.36    0.61
  -1   9  -4    7.82    0.64
   1  -9  -4    7.16    0.61
   9   1  -4    8.24    0.71
  -3   9   4    1.37    0.44
  -3   9   4    1.16    0.35
  -3   9   4    0.85    0.33
  -9  -3   4    1.25    0.33
   3  -9  -4    0.84    0.30
  -3   9  -4    1.35    0.36
  -3   9  -4    0.94    0.42
   9   3  -4    1.82    0.43
  -9  -3  -4    1.28    0.30
  -3   9  -4    1.04    0.35
  -9  -5   4    0.50    0.25
   9   5   4    1.09    0.38
  -5   9   4    0.07    0.30
  -5   9   4    0.18    0.25
  -5   9   4    0.29    0.26
  -5   9  -4   -0.03    0.25
   9   5  -4    0.02    0.24
  -5   9  -4    0.55    0.30
  -5   9  -4   -0.07    0.23
  -9  -5  -4    0.20    0.18
   2  10   4   82.78    2.65
  -2 -10   4   87.84    2.42
  10  -2   4   85.14    2.56
  10  -2  -4   86.21    2.70
  -2 -10  -4   86.19    2.27
 -10   2  -4   86.16    2.54
   0 -10   4   94.83    2.70
 -10   0   4   97.74    2.75
   0  10   4   95.88    2.89
  10   0  -4   92.04    2.63
   0 -10  -4   94.99    2.61
   0  10  -4   94.91    3.05
 -10   0  -4   97.10    2.71
  10   0  -4   96.84    2.76
 -10  -2   4   69.20    2.19
  -2  10   4   70.15    2.03
  -2  10   4   72.45    2.39
  -2  10   4   71.98    2.58
 -10  -2  -4   69.36    2.09
  10   2  -4   69.31    2.28
  -2  10  -4   65.68    2.54
  -2  10  -4   72.94    2.30
   0  -1   5   69.49    1.88
   0   1   5   67.34    2.03
  -1   0   5   68.03    1.88
   0   1   5   67.45    1.79
   1   0   5   69.28    2.09
   0   1  -5   68.95    1.89
   1   0  -5   69.40    1.87
  -1   0  -5   66.34    1.81
   0  -1  -5   69.18    1.81
   1   2   5  295.91    5.49
  -1  -2   5  296.02    5.12
  -2   1   5  297.29    6.85
  -2   1   5  286.35    5.17
  -1  -2   5  296.17    6.74
   2  -1   5  290.73    5.10
  -1  -2  -5  287.01    6.66
  -1  -2  -5  288.95    7.45
   1   2  -5  293.11    6.72
  -2   1  -5  287.81    5.15
  -1  -2  -5  279.55    8.09
   1   2  -5  290.16    5.09
  -2  -1   5  331.77    7.51
   2   1   5  331.47    8.23
  -2  -1   5  331.40    5.70
  -1   2   5  326.49    7.49
  -1   2   5  326.85    6.04
  -1   2   5  334.12    5.70
   2   1   5  321.56    6.10
   2   1  -5  332.45    5.67
  -2  -1  -5  321.57    8.23
   2   1  -5  329.73    9.58
  -1   2  -5  327.56    7.57
   1  -2  -5  304.64    5.71
   2   1  -5  319.64    7.50
  -3   2   5   40.12    1.04
   2   3   5   40.48    1.10
  -3   2   5   39.56    1.18
  -3   2   5   39.17    1.53
  -3   2   5   39.30    1.34
  -2  -3   5   39.67    0.96
   2   3   5   44.33    1.27
   2   3   5   38.92    1.07
   3  -2   5   39.46    1.14
  -2  -3  -5   39.25    1.83
   2   3  -5   40.20    1.00
  -3   2  -5   39.48    1.07
   2   3  -5   39.56    1.04
   2   3  -5   40.21    1.32
   2   3  -5   39.74    1.72
   3  -2  -5   41.09    1.21
  -2  -3  -5   38.89    1.71
  -3   2  -5   39.29    1.13
   3   0   5  264.22    5.28
   0   3   5  275.42    4.87
   0   3   5  276.64    5.29
   3   0   5  276.75    4.91
   0   3   5  275.92    4.97
   0   3   5  271.32    6.28
   3   0   5  279.85    7.14
   0  -3   5  276.42    4.98
  -3   0   5  277.69    6.66
   3   0   5  280.31    4.89
  -3   0   5  280.62    5.01
   0   3   5  287.03    5.27
   0  -3  -5  272.26    4.99
   0   3  -5  285.07    6.60
   0  -3  -5  282.38    7.21
  -3   0  -5  275.06    4.92
   0   3  -5  286.08    5.01
   0  -3  -5  288.61    7.97
   3   0  -5  278.24    5.04
   3   2   5   93.54    1.91
  -2   3   5   90.97    2.20
  -3  -2   5   93.31    1.88
  -2   3   5   94.14    2.10
   3   2   5   88.16    2.19
  -2   3   5   91.65    2.69
  -2   3   5   94.91    3.01
   3   2   5   93.48    1.99
   2  -3   5   92.03    1.95
   2  -3   5   95.24    2.09
   2  -3  -5   93.10    2.10
  -2   3  -5   95.16    2.10
   3   2  -5   93.33    1.96
  -3  -2  -5   93.26    3.06
  -2   3  -5   93.02    1.98
   4  -3   5  130.23    2.94
   3   4   5  131.54    2.82
  -3  -4   5  129.54    2.57
   3   4   5  128.77    2.74
  -4   3   5  127.54    2.98
  -4   3   5  130.25    2.96
  -4   3  -5  131.11    2.88
   3   4  -5  131.22    2.63
   3   4  -5  131.31    2.67
   3   4  -5  129.92    2.55
  -3  -4  -5  128.85    4.28
  -4   3  -5  129.99    2.77
   3   4  -5  129.59    4.37
   4  -3  -5  128.03    2.98
  -4   3  -5  128.59    2.90
   1   4   5   54.67    1.48
   1   4   5   53.91    1.16
  -4   1   5   53.45    1.37
   4  -1   5   54.05    1.38
  -4   1   5   50.18    1.37
  -1  -4   5   53.70    1.27
   4  -1   5   55.99    1.89
   1   4   5   55.76    1.41
   1   4   5   53.93    1.42
   4  -1   5   55.66    1.43
  -4   1   5   55.16    1.49
   4  -1  -5   54.79    1.52
   1   4  -5   55.39    1.26
  -1  -4  -5   55.36    2.39
   1   4  -5   51.89    1.70
   1   4  -5   55.34    1.38
  -4   1  -5   54.75    1.35
  -1  -4  -5   55.34    1.02
  -1  -4  -5   53.06    2.14
  -1   4   5   90.11    3.16
  -1   4   5   88.42    2.47
  -4  -1   5   87.45    1.89
  -1   4   5   86.38    1.97
   4   1   5   90.14    1.80
   1  -4   5   86.20    1.91
   1  -4   5   86.78    1.99
  -1   4   5   87.58    2.03
   4   1   5   90.46    2.15
  -1   4   5   86.64    2.19
   4   1   5   86.81    1.96
   1  -4  -5   88.36    2.78
   4   1  -5   90.26    1.99
  -4  -1  -5   87.58    1.71
  -4  -1  -5   87.76    2.88
  -1   4  -5   88.19    2.13
  -1   4  -5   89.49    2.66
  -1   4  -5   88.94    2.04
   3  -4   5  166.91    3.36
   4   3   5  169.39    3.44
   4   3   5  167.85    3.31
  -3   4   5  162.72    3.54
  -4  -3   5  169.23    3.22
   3  -4   5  172.79    3.57
  -3   4   5  167.91    3.74
   3  -4  -5  167.24    3.56
   4   3  -5  167.27    3.26
  -3   4  -5  167.47    3.58
  -4  -3  -5  168.58    5.16
  -3   4  -5  169.72    3.65
   4   3  -5  165.25    3.31
   4   3  -5  169.82    3.19
  -5   4   5   92.34    2.53
  -4  -5   5   94.95    2.11
   5  -4   5   95.72    2.59
   4   5   5   92.97    2.42
   4   5   5   95.26    2.38
  -5   4   5   93.72    2.56
   4   5  -5   97.16    2.09
  -5   4  -5   96.49    2.48
  -5   4  -5   94.71    2.55
   4   5  -5   98.55    2.34
   5  -4  -5   93.08    2.59
   5  -2   5   82.92    2.11
   2   5   5   80.05    2.00
  -5   2   5   82.43    1.98
   2   5   5   77.08    1.99
   2   5   5   79.68    2.05
  -5   2   5   76.32    1.99
  -5   2   5   76.49    2.11
  -2  -5   5   79.67    1.80
  -5   2  -5   80.30    2.04
   2   5  -5   78.03    2.03
  -2  -5  -5   81.40    3.11
  -5   2  -5   81.28    1.98
   2   5  -5   82.04    1.88
   5  -2  -5   85.35    2.21
   2   5  -5   79.12    2.19
   2   5  -5   82.63    1.88
   0   5   5  135.90    3.12
   0   5   5  135.25    3.07
   0   5   5  135.73    2.73
   5   0   5  135.42    2.81
  -5   0   5  131.93    2.88
   5   0   5  132.68    2.94
   0  -5   5  135.99    2.80
   0   5   5  134.11    2.94
  -5   0   5  136.17    2.84
  -5   0  -5  134.68    2.76
   0  -5  -5  133.22    2.66
   0   5  -5  134.77    3.68
   0   5  -5  134.18    3.09
   0   5  -5  136.59    2.70
   5   0  -5  132.87    2.95
   0   5  -5  136.59    2.88
   0  -5  -5  135.11    4.19
  -2   5   5   44.57    1.39
  -5  -2   5   44.96    1.21
   2  -5   5   51.18    1.34
   5   2   5   43.25    1.35
   5   2   5   43.73    1.25
  -2   5   5   45.57    1.43
  -2   5   5   42.58    1.51
   2  -5   5   43.72    1.39
  -2   5  -5   45.14    1.49
  -2   5  -5   45.45    1.83
  -5  -2  -5   45.54    2.02
  -5  -2  -5   45.92    0.96
   5   2  -5   44.98    1.27
  -2   5  -5   47.01    1.46
  -4   5   5  124.41    3.04
   4  -5   5  121.52    3.04
   5   4   5  121.67    2.80
  -5  -4   5  120.13    2.57
  -4   5   5  117.49    3.10
   5   4   5  123.90    2.89
   5   4  -5  124.56    2.83
  -4   5  -5  123.29    3.08
  -4   5  -5  122.55    3.08
   5   4  -5  125.46    2.56
   4  -5  -5  120.82    3.01
  -5  -6   5   32.21    1.07
  -6   5   5   30.89    1.44
  -6   5   5   32.84    1.42
   5   6   5   34.37    1.41
   6  -5   5   32.74    1.52
   5   6   5   31.01    1.33
   6  -5  -5   31.99    1.48
  -6   5  -5   32.26    1.37
  -6   5  -5   33.30    1.50
   5   6  -5   31.25    1.31
   3   6   5   51.33    1.67
   6  -3   5   50.80    1.75
  -3  -6   5   49.21    1.35
  -6   3   5   51.26    1.73
   3   6   5   48.64    1.59
  -6   3   5   46.47    1.53
   3   6  -5   48.15    1.54
  -6   3  -5   49.07    1.53
   6  -3  -5   46.33    1.71
   3   6  -5   49.37    1.49
   3   6  -5   47.21    1.33
   6  -1   5  142.88    3.27
   1   6   5  145.50    3.23
   1   6   5  148.93    3.37
  -6   1   5  147.85    3.23
  -6   1   5  146.03    3.32
  -1  -6   5  143.80    3.08
   1   6   5  145.44    3.43
   1   6  -5  145.28    3.43
   1   6  -5  149.53    3.16
   1   6  -5  149.37    3.04
   6  -1  -5  159.49    3.47
  -6   1  -5  148.54    3.22
   1   6  -5  146.89    3.82
   1   6  -5  151.26    3.00
   6   1   5   79.85    1.86
   6   1   5   78.03    1.87
  -1   6   5   79.96    2.27
   1  -6   5   80.87    2.02
  -6  -1   5   80.19    1.99
  -1   6   5   81.40    2.18
  -1   6   5   79.86    2.01
  -1   6   5   80.61    2.32
  -1   6  -5   81.12    2.30
  -1   6  -5   82.78    2.67
  -1   6  -5   79.19    1.96
  -1   6  -5   78.02    2.12
  -6  -1  -5   79.06    1.86
   6   1  -5   78.57    2.04
  -3   6   5   41.70    1.50
   3  -6   5   43.82    1.39
   6   3   5   41.75    1.47
   3  -6   5   42.60    1.53
   6   3   5   40.69    1.36
  -6  -3   5   42.26    1.25
  -3   6   5   41.25    1.63
  -3   6   5   42.56    1.52
  -3   6  -5   43.14    1.61
  -6  -3  -5   43.53    0.97
   6   3  -5   42.07    1.24
   6   3  -5   44.16    1.46
  -3   6  -5   39.37    1.53
   6   5   5   42.51    1.56
  -5   6   5   43.19    1.72
  -5   6   5   44.77    1.78
  -6  -5   5   42.73    1.30
   6   5   5   43.83    1.63
   5  -6   5   43.52    1.75
   5  -6  -5   42.42    1.70
  -5   6  -5   41.94    1.71
   6   5  -5   45.46    1.61
  -5   6  -5   43.27    1.77
   6   7   5   61.39    2.16
   7  -6   5   60.18    2.34
  -7   6   5   62.48    2.30
   6   7   5   57.73    2.07
  -6  -7   5   62.01    1.75
  -7   6   5   63.89    2.19
   7  -6  -5   62.45    2.31
  -7   6  -5   59.45    2.26
   6   7  -5   61.94    2.08
   7  -4   5   26.15    1.37
   4   7   5   24.41    1.20
   4   7   5   24.63    1.22
  -4  -7   5   24.64    0.96
  -7   4   5   23.58    1.25
   4   7  -5   24.15    1.11
   7  -4  -5   24.62    1.32
   2   7   5   91.97    2.45
   2   7   5   88.72    2.50
  -2  -7   5   91.80    2.21
   7  -2   5   86.87    2.51
  -7   2   5   88.23    2.37
   2   7  -5   86.11    2.15
   2   7  -5   88.60    2.21
   7  -2  -5   88.02    2.59
  -7   2  -5   92.01    2.40
   2   7  -5   90.20    2.52
   0   7   5   43.00    1.64
   0  -7   5   41.89    1.38
   7   0   5   45.87    1.46
   0   7   5   45.65    1.31
   0   7   5   43.94    1.59
  -7   0   5   41.38    1.42
   0   7  -5   43.17    1.47
   0   7  -5   44.48    1.38
   0   7  -5   44.47    1.67
  -7   0  -5   46.69    1.44
   7   0  -5   43.82    1.55
   7   2   5   94.55    2.32
  -2   7   5   95.57    2.49
  -2   7   5   95.97    2.60
  -7  -2   5   90.00    2.33
  -2   7   5   91.72    2.77
   2  -7   5   92.55    2.42
  -2   7  -5   92.26    2.39
  -2   7  -5   97.92    2.64
   7   2  -5   93.38    2.48
  -2   7  -5   94.14    2.78
   7   2  -5   94.40    2.32
  -7  -2  -5   94.38    2.17
  -4   7   5   28.29    1.34
  -7  -4   5   31.07    1.13
   7   4   5   31.20    1.37
   4  -7   5   32.06    1.45
  -4   7   5   30.48    1.50
   7   4   5   31.98    1.31
  -4   7   5   31.12    1.41
  -4   7  -5   30.54    1.49
  -4   7  -5   29.94    1.44
  -7  -4  -5   32.26    0.87
   7   4  -5   32.29    1.36
   4  -7  -5   28.69    1.23
  -6   7   5   40.99    1.77
   6  -7   5   41.04    1.84
   7   6   5   41.76    1.71
  -7  -6   5   40.49    1.37
   7   6   5   43.10    1.69
  -6   7   5   40.59    1.79
  -6   7  -5   41.04    1.77
   7   6  -5   39.52    1.66
  -6   7  -5   41.07    1.84
  -8   5   5   51.26    2.01
   8  -5   5   51.78    2.14
   5   8   5   49.87    1.93
  -5  -8   5   50.85    1.57
   5   8   5   50.37    1.90
   8  -5  -5   48.94    2.06
   5   8  -5   49.97    1.79
   3   8   5   46.19    1.78
   8  -3   5   48.41    1.93
   3   8   5   50.25    1.88
  -3  -8   5   47.60    1.53
   8  -3  -5   51.30    1.98
  -8   3  -5   50.61    1.75
   3   8  -5   53.12    1.69
  -8   1   5   23.77    1.11
   8  -1   5   24.72    1.17
   1   8   5   25.44    1.25
  -1  -8   5   24.39    1.05
   1   8   5   23.23    1.20
   1   8  -5   23.50    1.03
   8  -1  -5   24.65    1.23
   1   8  -5   24.58    1.26
  -8   1  -5   24.88    1.12
  -1   8   5   49.43    1.55
  -8  -1   5   47.31    1.62
   1  -8   5   48.21    1.63
  -1   8   5   46.02    1.87
  -1   8   5   47.60    1.78
  -1   8  -5   45.35    1.69
   8   1  -5   47.60    1.62
  -8  -1  -5   50.02    1.58
   8   1  -5   47.26    1.70
  -1   8  -5   47.49    1.91
  -8  -3   5   70.07    2.05
  -3   8   5   69.39    2.48
   8   3   5   71.63    2.11
  -3   8   5   68.94    2.28
  -3   8   5   71.59    2.24
  -8  -3  -5   70.79    1.85
  -3   8  -5   73.84    2.17
  -3   8  -5   69.16    2.51
   3  -8  -5   73.31    2.17
  -3   8  -5   73.70    2.41
   8   3  -5   75.15    2.30
  -8  -5   5   29.74    1.19
  -5   8   5   27.31    1.40
   8   5   5   29.64    1.35
  -5   8   5   30.86    1.46
  -5   8   5   28.82    1.54
  -5   8  -5   30.64    1.57
   8   5  -5   29.85    1.44
  -5   8  -5   27.92    1.50
  -5   8  -5   29.06    1.32
   4   9   5   28.40    1.42
  -4  -9   5   30.43    1.20
   9  -4   5   29.02    1.52
   4   9   5   30.70    1.48
  -4  -9  -5   29.76    0.96
   9  -4  -5   28.20    1.52
   4   9  -5   30.36    1.32
   9  -2   5   43.67    1.75
   2   9   5   42.18    1.78
  -2  -9   5   44.89    1.56
   9  -2  -5   48.25    1.90
  -9   2  -5   45.51    1.70
   0  -9   5   22.37    1.11
  -9   0   5   22.55    1.15
   0   9   5   23.45    1.26
   0   9   5   24.60    1.33
   9   0  -5   23.91    1.19
   0  -9  -5   23.25    1.07
   0   9  -5   26.22    1.43
  -9   0  -5   23.61    1.14
   9   0  -5   26.27    1.27
   0   9  -5   25.83    1.17
  -9  -2   5   45.66    1.66
   2  -9   5   46.47    1.72
  -2   9   5   46.57    1.98
  -2   9   5   45.18    1.82
  -2   9   5   46.27    1.64
   9   2  -5   46.32    1.79
  -9  -2  -5   47.70    1.59
  -2   9  -5   47.13    2.04
   2  -9  -5   44.76    1.66
  -2   9  -5   45.15    1.80
  -4   9   5   20.74    1.20
   9   4   5   22.37    1.14
  -9  -4   5   20.87    1.04
  -4   9   5   20.37    1.16
  -4   9   5   21.59    1.34
  -4   9  -5   20.75    1.27
  -9  -4  -5   21.35    0.91
   9   4  -5   21.51    1.21
  -4   9  -5   21.14    1.35
  -1 -10   5   41.54    1.58
   1  10   5   40.29    1.74
  10  -1   5   40.92    1.52
 -10   1  -5   39.79    1.60
  10  -1  -5   42.17    1.70
  -1 -10  -5   40.52    1.46
   1  10  -5   40.67    1.80
  10  -1  -5   42.28    1.66
  -1  10   5   29.49    1.52
  -1  10   5   28.57    1.44
 -10  -1   5   29.94    1.36
   1 -10   5   29.48    1.35
  10   1  -5   30.25    1.25
   1 -10  -5   32.04    1.34
  -1  10  -5   29.24    1.33
  -1  10  -5   27.58    1.54
 -10  -1  -5   30.33    1.31
  10   1  -5   30.81    1.43
   0   0   6   -0.74    0.11
   0   0  -6   -0.62    0.13
  -1  -1   6  757.30   13.65
  -1   1   6  757.33   19.60
   1   1   6  735.66   18.54
  -1   1   6  730.91   13.92
  -1   1   6  776.22   12.35
   1  -1   6  721.66   12.79
  -1  -1   6  775.12   17.79
  -1   1   6  770.32   17.32
   1   1   6  741.02   14.34
  -1   1  -6  699.78   13.46
   1  -1  -6  711.07   13.13
  -1   1  -6  731.50   18.32
  -1  -1  -6  670.06   13.07
  -1  -1  -6  724.74   17.64
   1  -1  -6  771.33   20.47
   1   1  -6  747.74   16.99
   1  -1  -6  743.93   17.28
   0  -2   6   -0.26    0.07
   2   0   6   -0.07    0.16
   2   0   6   -0.08    0.10
   2   0   6   -0.23    0.11
   0   2   6   -0.24    0.12
  -2   0   6    0.48    0.21
   0   2   6   -0.13    0.11
  -2   0   6   -0.10    0.09
   0  -2  -6   -0.11    0.17
   0  -2  -6   -0.11    0.12
  -2   0  -6   -0.04    0.09
  -2   0  -6   -0.01    0.14
   0   2  -6    0.19    0.18
   0   2  -6   -0.13    0.11
   0  -2  -6   -0.20    0.14
   0  -2  -6   -0.02    0.08
   2   0  -6   -0.27    0.09
  -2   2   6    0.16    0.15
  -2   2   6   -0.01    0.11
   2   2   6    0.47    0.17
  -2   2   6    0.09    0.13
  -2  -2  -6    0.65    0.26
   2  -2  -6    0.08    0.11
   2   2  -6    0.04    0.10
  -3   1   6  380.12    6.77
  -3   1   6  377.68    6.79
  -1  -3   6  379.36    6.71
   1   3   6  378.97    6.65
   3  -1   6  377.87    6.68
  -3   1   6  398.87    7.03
   3  -1   6  374.89    9.54
  -3   1   6  380.08    8.97
   1   3   6  372.71    7.00
   3  -1   6  374.06    7.09
   1   3   6  378.51    7.16
   1   3   6  380.09    6.49
   1   3   6  375.58    6.41
  -1  -3  -6  369.81    6.56
  -1  -3  -6  383.84    9.78
  -1  -3  -6  382.51   10.67
   1   3  -6  392.58    6.70
  -3   1  -6  379.97    6.76
   1   3  -6  373.18    8.78
   3  -1  -6  393.58    6.84
   3   1   6  866.88   16.12
  -1   3   6  915.49   21.91
  -1   3   6  933.88   16.71
   1  -3   6  973.95   16.74
  -1   3   6  869.95   16.05
   3   1   6  877.36   16.82
   1  -3   6  940.68   16.90
  -3  -1   6  935.11   16.98
   3   1   6  878.93   15.75
  -1   3   6  942.44   16.76
   1  -3  -6  921.67   23.60
   3   1  -6  963.96   16.81
  -1   3  -6  949.53   22.37
  -1   3  -6  964.12   16.23
   1  -3  -6  896.92   16.98
  -3  -1  -6  878.04   16.05
  -3  -3   6  400.59    7.05
   3  -3   6  387.63    7.39
  -3   3   6  400.60    7.25
   3  -3   6  403.79    7.22
   3   3   6  399.72    7.09
   3   3   6  394.79    7.71
   3   3   6  383.44    6.84
  -3   3   6  402.22    7.60
  -3   3  -6  401.95    7.45
   3   3  -6  403.09    7.01
   3  -3  -6  398.59    7.26
  -3  -3  -6  383.39   10.43
   3   3  -6  408.59   10.98
  -3   3  -6  399.31    7.22
   3   3  -6  401.93    6.82
  -3   3  -6  391.73    7.19
   2   4   6    0.60    0.19
   4  -2   6    0.13    0.14
  -4   2   6   -0.05    0.12
   2   4   6   -0.06    0.12
  -4   2   6    0.33    0.15
   4  -2   6    0.08    0.12
  -2  -4   6    0.37    0.13
  -4   2   6    0.05    0.14
   2   4   6    0.14    0.15
   2   4  -6    0.07    0.13
   2   4  -6    0.13    0.25
   2   4  -6   -0.13    0.08
  -4   2  -6   -0.05    0.09
  -2  -4  -6   -0.02    0.19
  -4   2  -6   -0.16    0.10
   4  -2  -6    0.09    0.15
   2   4  -6    0.02    0.13
   0   4   6    0.24    0.16
   0   4   6   -0.07    0.12
   0   4   6   -0.09    0.14
   0   4   6    0.00    0.10
  -4   0   6    0.12    0.13
   0  -4   6   -0.11    0.09
  -4   0   6    1.55    0.28
   4   0   6    1.21    0.25
   0   4   6    0.63    0.17
   4   0   6    0.06    0.13
   0   4  -6    0.24    0.19
  -4   0  -6    0.13    0.12
   0   4  -6   -0.21    0.09
   0  -4  -6    0.80    0.32
   4   0  -6    0.19    0.15
   0  -4  -6   -0.01    0.09
  -2   4   6    0.45    0.21
  -2   4   6    0.04    0.13
   4   2   6   -0.07    0.10
  -2   4   6    0.12    0.22
   4   2   6   -0.08    0.12
   4   2   6    0.14    0.09
   4   2   6   -0.09    0.12
  -2   4   6    0.49    0.20
  -4  -2   6    0.41    0.14
   2  -4   6   -0.19    0.09
  -2   4  -6   -0.11    0.10
  -2   4  -6    0.15    0.20
   2  -4  -6    0.13    0.15
  -2   4  -6    0.02    0.15
   4   2  -6   -0.04    0.10
  -4  -2  -6   -0.10    0.15
   4  -4   6    1.33    0.32
  -4   4   6    0.30    0.18
  -4  -4   6    0.43    0.14
  -4   4   6    0.21    0.18
   4   4   6    0.22    0.17
   4   4   6    0.23    0.16
   4   4  -6    0.33    0.14
   4  -4  -6    0.18    0.18
  -4   4  -6    0.64    0.22
  -4   4  -6    1.05    0.29
   4   4  -6   -0.08    0.10
   3   5   6  295.63    5.62
   3   5   6  292.91    5.77
   5  -3   6  292.85    5.91
  -5   3   6  299.12    5.95
  -3  -5   6  299.42    5.54
  -5   3   6  298.04    6.01
  -5   3  -6  302.21    5.89
   5  -3  -6  301.39    6.00
   3   5  -6  298.67    5.85
   3   5  -6  298.53    5.51
   3   5  -6  297.64    5.47
  -5   3  -6  298.13    5.76
  -5   3  -6  297.89    5.85
  -5   1   6  512.89    9.19
   1   5   6  511.55    9.53
   1   5   6  512.67    8.86
  -5   1   6  507.78    9.15
   1   5   6  503.34    8.60
   5  -1   6  503.32    9.04
  -1  -5   6  524.55    9.08
   1   5   6  492.17    9.08
   5  -1  -6  514.14    9.25
  -5   1  -6  504.05    9.14
  -1  -5  -6  504.75   13.13
   1   5  -6  524.70    8.99
   1   5  -6  520.16    8.54
   1   5  -6  503.89   11.68
  -1  -5  -6  505.10    8.92
   5   1   6  187.26    3.59
  -5  -1   6  188.55    3.78
  -1   5   6  189.29    4.18
  -1   5   6  184.76    3.90
   5   1   6  192.93    4.11
  -1   5   6  192.43    4.74
   1  -5   6  190.59    3.81
  -1   5   6  191.42    3.80
   1  -5   6  193.98    3.88
   5   1   6  193.88    3.86
   5   1   6  189.24    3.53
  -1   5  -6  191.07    3.92
  -1   5  -6  191.33    5.09
   5   1  -6  193.01    3.86
  -1   5  -6  187.74    4.13
  -1   5  -6  192.92    3.67
   1  -5  -6  195.10    5.46
  -5  -1  -6  187.90    3.61
   5   3   6  314.73    5.93
   5   3   6  325.48    6.22
  -3   5   6  334.22    6.73
   3  -5   6  331.96    6.37
  -3   5   6  329.42    6.35
  -5  -3   6  333.03    6.07
   5   3  -6  321.46    6.03
  -3   5  -6  327.71    6.62
   5   3  -6  330.24    6.01
  -3   5  -6  326.30    6.39
   5   5   6  236.47    5.00
   5  -5   6  241.64    5.23
  -5   5   6  231.97    5.28
   5   5   6  243.98    4.87
  -5   5   6  239.63    5.16
  -5  -5   6  239.51    4.67
   5  -5  -6  232.53    5.14
   5   5  -6  242.63    4.85
  -5   5  -6  231.48    5.18
   5   5  -6  236.88    4.50
  -5   5  -6  237.91    5.18
  -4  -6   6   -0.01    0.12
  -6   4   6    0.19    0.20
   4   6   6    1.23    0.34
   4   6   6    0.34    0.22
  -6   4   6    0.06    0.20
   6  -4   6    0.11    0.19
  -6   4  -6   -0.04    0.18
   4   6  -6    0.22    0.20
   6  -4  -6    0.03    0.18
   4   6  -6    0.02    0.13
   6  -2   6   -0.17    0.12
  -2  -6   6   -0.02    0.10
  -6   2   6    0.28    0.17
   2   6   6    0.34    0.20
   2   6   6   -0.01    0.16
   2   6   6    0.28    0.22
  -6   2   6    0.82    0.27
   2   6  -6    0.14    0.15
   2   6  -6    0.07    0.15
   2   6  -6    1.62    0.33
  -6   2  -6    0.46    0.18
   6  -2  -6    0.22    0.20
  -2  -6  -6    0.10    0.08
   6   0   6    0.16    0.15
  -6   0   6   -0.08    0.10
   0  -6   6    0.07    0.11
   0   6   6    1.25    0.30
   0   6   6    0.09    0.13
   0   6   6   -0.08    0.15
   0   6  -6    0.00    0.15
  -6   0  -6    0.19    0.14
   6   0  -6    0.16    0.17
   0   6  -6   -0.02    0.15
   2  -6   6   -0.18    0.13
  -2   6   6    0.07    0.16
  -2   6   6    0.44    0.22
  -2   6   6    0.14    0.17
   6   2   6    0.29    0.20
  -6  -2   6   -0.01    0.11
   6   2   6    0.12    0.15
   2  -6   6    0.93    0.24
  -6  -2  -6    0.18    0.11
  -2   6  -6    2.06    0.39
  -2   6  -6    0.37    0.18
   6   2  -6   -0.01    0.12
  -2   6  -6   -0.06    0.16
  -6  -4   6    0.11    0.13
   6   4   6    0.16    0.19
   4  -6   6    0.19    0.23
  -4   6   6    0.76    0.29
   6   4   6   -0.02    0.17
  -4   6   6    0.13    0.19
  -4   6   6   -0.02    0.19
   6   4  -6   -0.20    0.14
  -4   6  -6   -0.09    0.15
  -4   6  -6    0.21    0.22
   6   4  -6    0.07    0.13
  -6  -6   6    0.21    0.17
   6  -6   6    0.22    0.25
  -6   6   6    0.40    0.29
   6   6   6    0.20    0.21
   6   6   6    0.34    0.26
  -6   6   6    0.36    0.30
   6   6  -6    0.93    0.35
   6  -6  -6   -0.10    0.20
  -6   6  -6    0.46    0.31
  -6   6  -6    0.04    0.24
  -7   5   6  144.13    3.64
  -7   5   6  141.83    3.77
  -5  -7   6  145.57    3.25
   5   7   6  145.33    3.61
   5   7   6  142.42    3.67
   7  -5   6  141.03    3.89
   5   7  -6  145.27    3.48
   7  -5  -6  143.99    3.86
   3   7   6  112.53    2.91
  -7   3   6  111.99    3.04
   3   7   6  113.51    3.01
   7  -3   6  107.85    3.06
  -3  -7   6  110.28    2.62
  -7   3  -6  112.94    2.85
   3   7  -6  113.92    2.54
  -3  -7  -6  112.12    2.22
   3   7  -6  111.11    2.68
   7  -3  -6  110.45    3.11
  -7   1   6  220.87    4.70
   1   7   6  219.95    4.96
   1   7   6  221.24    4.85
   7  -1   6  221.55    4.73
  -1  -7   6  225.53    4.60
   7  -1  -6  231.71    4.94
  -7   1  -6  223.79    4.70
   1   7  -6  227.40    4.60
   1   7  -6  226.46    5.03
   7   1   6  233.09    4.42
  -1   7   6  229.80    4.63
  -7  -1   6  228.74    4.75
  -1   7   6  228.51    5.21
   1  -7   6  223.33    4.74
  -1   7   6  228.90    4.93
  -1   7  -6  234.96    5.27
  -7  -1  -6  224.21    4.60
  -1   7  -6  230.56    4.87
   7   1  -6  229.60    4.76
  -3   7   6  220.77    5.20
   7   3   6  220.10    4.50
  -3   7   6  222.99    4.87
  -7  -3   6  225.01    4.57
  -3   7   6  224.30    4.80
   7   3  -6  213.83    4.68
  -7  -3  -6  218.02    4.21
   7   3  -6  217.65    4.38
  -3   7  -6  213.60    5.14
  -3   7  -6  215.98    4.94
  -3   7  -6  222.70    4.60
  -5   7   6   64.19    2.17
   7   5   6   63.61    2.16
  -7  -5   6   61.59    1.83
  -5   7   6   67.70    2.38
   7   5   6   65.40    2.07
  -5   7   6   62.18    2.20
   5  -7   6   61.32    2.25
  -5   7  -6   64.55    2.33
  -5   7  -6   62.79    2.29
   7   5  -6   65.48    2.13
  -7  -7   6  113.25    2.78
  -7   7   6  113.30    3.24
   7   7   6  112.18    3.20
  -7   7   6  111.89    3.29
   7   7   6  112.88    3.11
   7   7  -6  106.98    3.05
   6   8   6    0.68    0.34
  -6  -8   6    0.14    0.20
   6   8   6    0.09    0.24
   8  -6   6    0.17    0.31
  -8   6   6    0.15    0.27
   6   8  -6    0.04    0.22
   8  -6  -6    0.72    0.35
   4   8   6    0.25    0.26
   4   8   6    0.05    0.21
   8  -4   6   -0.05    0.21
  -8   4   6    0.76    0.34
  -4  -8   6    0.20    0.19
   8  -4  -6    0.56    0.33
   4   8  -6    0.21    0.24
   8  -2   6    0.10    0.21
   2   8   6    0.19    0.21
   2   8  -6    2.22    0.36
   2   8  -6    0.14    0.22
   8  -2  -6    0.80    0.34
  -8   2  -6   -0.02    0.16
   0  -8   6    0.03    0.16
   0   8   6    0.43    0.25
  -8   0   6    0.06    0.17
   0   8   6    0.02    0.18
   8   0   6    0.55    0.22
  -8   0  -6    0.92    0.26
   0   8  -6    0.07    0.16
   0   8  -6    0.28    0.24
   8   0  -6    0.21    0.20
   2  -8   6    0.52    0.24
  -8  -2   6    0.11    0.16
  -2   8   6    0.03    0.19
  -2   8   6    0.11    0.21
  -2   8   6    0.11    0.23
   8   2  -6    0.58    0.22
  -2   8  -6    0.22    0.26
  -2   8  -6    0.65    0.30
   8   2  -6    0.11    0.20
  -8  -2  -6    0.19    0.18
  -4   8   6    0.25    0.25
  -4   8   6   -0.09    0.22
  -4   8   6    0.10    0.23
  -8  -4   6    0.80    0.27
   8   4   6    0.39    0.24
  -8  -4  -6    0.54    0.19
   8   4  -6    0.15    0.22
   4  -8  -6    0.76    0.29
  -4   8  -6   -0.03    0.23
  -4   8  -6    0.43    0.25
  -4   8  -6    0.30    0.27
   8   6   6   -0.09    0.21
  -6   8   6    0.45    0.35
   6  -8   6    0.19    0.30
  -6   8   6    0.28    0.28
  -8  -6   6   -0.01    0.17
  -6   8   6    0.22    0.26
  -6   8  -6    0.18    0.23
  -6   8  -6    0.16    0.29
   8   6  -6    0.26    0.27
  -6   8  -6    0.20    0.27
   9  -3   6  156.23    4.07
  -3  -9   6  159.92    3.68
   3   9   6  155.44    4.03
   9  -3  -6  154.21    4.12
  -9   3  -6  164.61    3.87
  -9   1   6   84.20    2.49
  -1  -9   6   83.24    2.38
   1   9   6   78.46    2.58
   9  -1   6   86.17    2.44
   1   9  -6   85.30    2.31
   9  -1  -6   85.56    2.63
  -9   1  -6   85.55    2.50
   1   9  -6   80.98    2.69
  -1   9   6   99.14    3.09
   1  -9   6  100.97    2.81
  -9  -1   6  102.75    2.81
  -1   9   6  101.98    2.97
   1  -9  -6  103.02    2.73
   9   1  -6  101.90    2.88
  -9  -1  -6  102.69    2.71
  -1   9  -6  101.53    3.20
   9   1  -6   99.03    2.71
  -1   9  -6  103.59    2.86
  -3   9   6   78.33    2.74
  -3   9   6   80.96    2.57
  -9  -3   6   81.42    2.36
  -3   9   6   77.97    2.36
  -9  -3  -6   77.28    2.11
  -3   9  -6   77.47    2.78
   9   3  -6   79.39    2.51
  -3   9  -6   79.48    2.60
   3  -9  -6   81.95    2.40
  -2 -10   6    0.25    0.23
  10  -2   6    0.34    0.27
   2  10   6    0.17    0.26
  -2 -10  -6    0.35    0.21
 -10   2  -6   -0.07    0.20
  10  -2  -6    0.08    0.24
   0  10   6    0.09    0.26
   0 -10   6    0.06    0.19
   0  10   6    0.15    0.26
 -10   0   6    0.17    0.24
   0  10  -6    0.45    0.25
 -10   0  -6    0.06    0.19
  10   0  -6    0.08    0.23
  10   0  -6    0.20    0.26
   0 -10  -6   -0.11    0.16
 -10  -2   6    0.57    0.27
  -2  10   6    0.15    0.29
  -2  10   6    0.06    0.23
  -2  10  -6    0.20    0.29
 -10  -2  -6   -0.03    0.19
   2 -10  -6   -0.01    0.19
  10   2  -6    0.09    0.25
  -2  10  -6    0.19    0.25
   0   1   7   70.03    1.66
   0  -1   7   70.72    2.05
   0   1   7   69.98    1.96
   0   1   7   72.24    2.27
   1   0   7   71.02    1.50
   1   0   7   72.61    2.32
   1   0   7   73.69    1.72
   0   1   7   69.55    1.50
  -1   0   7   69.49    1.55
   0  -1   7   70.10    1.53
  -1   0   7   71.30    2.07
   0  -1  -7   69.80    1.99
  -1   0  -7   71.87    1.47
   1   0  -7   71.99    1.51
   0   1  -7   71.29    2.08
   1   0  -7   70.62    2.06
  -1   0  -7   69.50    2.00
   0   1  -7   69.80    1.50
   0  -1  -7   71.48    1.47
  -1  -2   7  212.28    3.90
   2  -1   7  212.96    3.93
   1   2   7  214.59    3.75
   2  -1   7  205.24    4.20
  -1  -2   7  217.36    5.22
  -1  -2   7  206.95    3.89
  -2   1   7  206.04    3.98
   1   2   7  210.10    4.22
  -2   1   7  218.31    5.48
  -2   1   7  209.88    5.27
   2  -1  -7  215.41    3.96
  -2   1  -7  210.63    5.20
   1   2  -7  215.92    5.22
  -1  -2  -7  209.09    4.97
  -1  -2  -7  201.58    5.77
  -2   1  -7  210.62    3.92
  -1  -2  -7  208.03    3.73
   2  -1  -7  217.34    4.01
   1   2  -7  214.51    3.95
  -1  -2  -7  218.83    6.23
  -2  -1   7  279.71    6.51
  -2  -1   7  272.03    4.88
  -1   2   7  270.09    5.20
   2   1   7  271.27    4.71
   1  -2   7  266.05    4.89
  -1   2   7  268.29    5.10
  -2  -1   7  275.93    4.89
  -1   2   7  275.97    4.90
  -1   2   7  262.43    6.39
  -1   2   7  269.08    6.91
   2   1   7  259.81    5.26
   2   1  -7  278.98    7.68
   2   1  -7  272.80    6.48
   1  -2  -7  267.17    4.88
  -2  -1  -7  265.09    4.73
  -2  -1  -7  271.79    6.25
  -1   2  -7  262.72    4.91
   1  -2  -7  271.39    7.44
   2   1  -7  276.86    4.92
  -1   2  -7  272.64    4.93
  -1   2  -7  275.24    6.53
   2   3   7   37.27    1.08
   2   3   7   37.16    1.23
   2   3   7   38.96    1.09
   3  -2   7   37.52    1.14
  -3   2   7   37.16    1.20
  -2  -3   7   37.45    1.01
  -3   2   7   38.60    1.22
   3  -2   7   36.16    1.13
   2   3   7   37.69    0.82
  -2  -3   7   38.65    1.06
  -3   2  -7   38.41    1.08
  -2  -3  -7   36.47    1.75
   3  -2  -7   37.55    1.21
   2   3  -7   39.61    1.74
   2   3  -7   38.16    1.10
   2   3  -7   37.10    0.98
   2   3  -7   36.62    1.37
  -3   2  -7   36.93    1.14
  -2  -3  -7   35.93    1.80
   3   0   7  227.94    4.12
   3   0   7  226.59    4.14
   0   3   7  227.02    4.46
   0   3   7  220.68    4.17
  -3   0   7  231.99    5.72
  -3   0   7  228.07    4.23
   0  -3   7  229.15    4.21
  -3   0   7  222.35    4.28
   0   3   7  219.54    4.49
   3   0   7  226.49    4.55
   0  -3   7  227.07    4.23
   0   3   7  226.34    5.28
   0   3   7  228.09    4.12
   0  -3  -7  225.03    6.16
   3   0  -7  223.10    4.30
  -3   0  -7  226.48    4.15
   0  -3  -7  227.09    4.09
   0  -3  -7  233.74    6.67
   0   3  -7  227.46    4.28
   0   3  -7  223.86    5.62
   3   2   7   92.68    1.74
   3   2   7   92.54    2.01
  -2   3   7   92.15    2.73
   3   2   7   90.47    1.91
  -2   3   7   88.64    2.25
   2  -3   7   91.06    2.11
  -3  -2   7   91.63    1.98
   3   2   7   91.15    2.27
  -3  -2   7   91.56    1.95
   2  -3   7   90.40    1.95
  -2   3   7   86.67    2.10
  -2   3  -7   93.60    2.81
  -3  -2  -7   88.75    3.12
  -2   3  -7   89.22    1.98
   3   2  -7   93.88    2.82
  -2   3  -7   89.76    2.12
   2  -3  -7   90.07    2.11
   3   2  -7   91.04    2.04
   3   4   7  117.53    2.57
  -4   3   7  112.66    2.80
  -3  -4   7  115.84    2.46
   4  -3   7  110.81    2.70
   3   4   7  114.67    2.61
  -4   3   7  116.96    2.77
   4  -3  -7  117.97    2.81
  -3  -4  -7  115.78    4.04
   3   4  -7  112.95    2.44
  -4   3  -7  117.01    2.66
  -4   3  -7  112.35    2.57
   3   4  -7  112.77    2.50
  -4   3  -7  116.54    2.73
   1   4   7   53.38    1.56
   1   4   7   54.71    1.46
   1   4   7   54.11    1.53
  -4   1   7   53.33    1.55
   1   4   7   54.46    1.21
  -1  -4   7   55.27    1.36
   4  -1   7   54.25    1.49
   1   4   7   55.41    1.48
   4  -1   7   53.91    1.45
  -1  -4   7   53.48    1.40
  -4   1   7   54.83    1.42
   1   4  -7   53.07    1.83
  -4   1  -7   55.14    1.40
   1   4  -7   53.06    1.45
  -1  -4  -7   53.30    1.13
   1   4  -7   53.72    1.24
   4  -1  -7   54.27    1.57
  -1  -4  -7   53.68    2.24
   4   1   7   78.78    1.68
   1  -4   7   79.94    1.93
  -1   4   7   79.59    2.31
  -1   4   7   81.46    1.89
   1  -4   7   77.42    1.81
  -4  -1   7   78.55    1.81
  -1   4   7   79.74    1.87
  -1   4   7   78.43    1.91
   4   1   7   76.32    1.83
  -1   4   7   77.34    2.08
   4   1   7   77.04    2.04
  -4  -1   7   77.26    1.87
   1  -4  -7   78.24    1.78
  -1   4  -7   77.24    2.52
  -4  -1  -7   78.22    1.64
   1  -4  -7   80.00    2.68
   4   1  -7   77.57    1.91
  -1   4  -7   79.80    1.96
   4   3   7  148.85    3.52
   3  -4   7  147.51    3.27
   4   3   7  146.63    3.02
  -4  -3   7  149.15    3.01
  -3   4   7  145.07    3.29
   4   3   7  146.82    3.15
  -3   4   7  149.83    3.48
   3  -4  -7  145.74    3.26
  -3   4  -7  146.63    3.29
  -3   4  -7  150.40    3.36
   4   3  -7  149.21    3.08
  -4  -3  -7  152.37    4.85
   4   3  -7  142.84    3.03
  -4  -5   7   79.83    1.96
   4   5   7   78.86    2.21
   4   5   7   82.11    2.18
  -5   4   7   75.32    2.29
  -5   4   7   79.71    2.33
   5  -4   7   80.12    2.35
  -5   4  -7   79.03    2.21
   4   5  -7   80.38    1.97
   4   5  -7   82.30    2.09
   5  -4  -7   80.43    2.36
  -5   4  -7   80.55    2.34
   2   5   7   75.67    1.98
  -5   2   7   73.75    2.09
   2   5   7   74.56    2.01
  -5   2   7   76.29    1.91
  -2  -5   7   78.73    1.84
   2   5   7   75.08    1.97
   5  -2   7   76.93    2.07
  -5   2  -7   75.73    1.95
   2   5  -7   77.39    1.80
   2   5  -7   75.55    2.30
   5  -2  -7   74.33    2.14
  -2  -5  -7   75.66    1.43
   2   5  -7   74.46    1.90
  -5   0   7  120.42    2.76
   0   5   7  119.70    2.91
   5   0   7  123.45    2.83
   5   0   7  120.25    2.60
   0   5   7  119.94    2.76
   0  -5   7  120.00    2.62
   0   5   7  117.32    2.51
  -5   0   7  120.53    2.66
   0   5  -7  117.86    2.72
   5   0  -7  119.83    2.81
   0  -5  -7  120.06    3.95
   0  -5  -7  120.06    2.47
   0   5  -7  124.31    3.51
  -5   0  -7  120.03    2.57
   5   2   7   40.34    1.30
  -2   5   7   39.71    1.34
  -2   5   7   37.15    1.44
   5   2   7   39.52    1.16
   2  -5   7   38.83    1.33
  -5  -2   7   39.72    1.19
   2  -5   7   40.11    1.23
   5   2   7   42.07    1.47
  -2   5   7   40.81    1.35
  -2   5  -7   39.96    1.42
  -2   5  -7   38.34    1.36
  -5  -2  -7   39.02    1.97
   5   2  -7   39.00    1.26
  -5  -2  -7   40.47    0.97
  -4   5   7  111.58    3.02
  -5  -4   7  113.42    2.53
   5   4   7  113.29    2.66
   4  -5   7  112.59    2.92
  -4   5   7  112.65    2.90
   5   4   7  109.32    2.75
   4  -5  -7  109.80    2.86
   5   4  -7  112.57    2.53
  -4   5  -7  109.09    2.89
  -4   5  -7  115.48    2.95
   5   4  -7  110.76    2.66
   5   6   7   31.55    1.40
   5   6   7   31.61    1.35
   6  -5   7   31.86    1.52
  -5  -6   7   31.17    1.15
  -6   5   7   33.10    1.49
  -6   5   7   33.06    1.45
  -6   5  -7   31.74    1.50
   6  -5  -7   30.20    1.46
   5   6  -7   31.63    1.31
  -3  -6   7   43.56    1.35
   3   6   7   43.03    1.57
   6  -3   7   42.51    1.63
  -6   3   7   43.20    1.52
  -6   3   7   46.10    1.68
   3   6   7   46.07    1.57
   3   6  -7   45.10    1.40
  -6   3  -7   43.27    1.45
   3   6  -7   42.76    1.48
   3   6  -7   45.60    1.37
   6  -3  -7   44.92    1.70
   1   6   7  138.66    3.22
  -6   1   7  135.47    3.21
   1   6   7  133.97    3.27
   6  -1   7  133.43    3.12
  -6   1   7  135.49    3.08
  -1  -6   7  135.68    2.99
   1   6  -7  139.18    3.34
  -1  -6  -7  136.26    2.74
   1   6  -7  135.57    3.76
  -6   1  -7  134.22    3.06
   1   6  -7  140.30    3.09
   6  -1  -7  135.49    3.29
  -6  -1   7   66.01    1.83
  -1   6   7   67.92    2.14
  -1   6   7   68.65    1.83
  -1   6   7   69.53    1.97
   1  -6   7   68.70    1.85
   6   1   7   69.48    1.69
  -1   6   7   65.70    1.97
  -1   6  -7   68.03    1.98
  -1   6  -7   68.83    2.11
  -1   6  -7   66.81    2.46
   6   1  -7   72.51    1.97
  -6  -1  -7   68.57    1.71
  -3   6   7   41.81    1.52
   3  -6   7   42.21    1.56
  -3   6   7   40.43    1.50
   6   3   7   40.03    1.33
   6   3   7   40.61    1.47
  -6  -3   7   41.22    1.32
  -3   6   7   44.00    1.69
   6   3  -7   39.81    1.44
  -6  -3  -7   41.96    1.03
   6   3  -7   40.02    1.32
  -3   6  -7   40.29    1.57
  -3   6  -7   40.73    1.61
   6   5   7   37.84    1.54
  -6  -5   7   37.76    1.29
  -5   6   7   38.72    1.67
  -5   6   7   35.45    1.57
   6   5   7   37.01    1.44
   5  -6   7   37.79    1.65
   6   5  -7   37.13    1.48
  -5   6  -7   36.45    1.61
  -5   6  -7   38.97    1.62
   7  -6   7   58.16    2.29
   6   7   7   58.68    2.14
  -7   6   7   55.70    2.06
  -7   6   7   58.97    2.21
  -6  -7   7   59.93    1.81
   6   7   7   56.05    2.02
  -7   6  -7   60.95    2.27
   7  -6  -7   58.20    2.21
   6   7  -7   57.08    1.99
   7  -4   7   23.74    1.32
   4   7   7   21.82    1.15
  -7   4   7   25.89    1.32
  -4  -7   7   23.42    1.00
   4   7   7   24.19    1.24
   4   7  -7   24.43    1.10
   7  -4  -7   26.01    1.37
  -7   2   7   72.13    2.26
   7  -2   7   75.67    2.28
  -2  -7   7   73.92    1.99
   2   7   7   73.49    2.27
   2   7  -7   71.83    2.24
   2   7  -7   73.29    2.00
  -7   2  -7   74.59    2.14
   7  -2  -7   73.87    2.36
  -7   0   7   39.45    1.39
   0   7   7   39.09    1.56
   0  -7   7   38.16    1.34
   0   7   7   39.27    1.20
   7   0   7   39.39    1.35
   0   7   7   36.83    1.47
  -7   0  -7   38.09    1.33
   0   7  -7   37.32    1.55
   7   0  -7   37.43    1.47
   0   7  -7   37.86    1.41
  -2   7   7   89.57    2.73
  -2   7   7   91.03    2.41
   2  -7   7   86.32    2.35
  -7  -2   7   88.26    2.33
  -2   7   7   88.05    2.53
   7   2  -7   92.33    2.36
  -7  -2  -7   88.71    2.13
   7   2  -7   88.51    2.47
  -2   7  -7   87.20    2.70
  -2   7  -7   84.55    2.53
   7   4   7   29.30    1.36
   7   4   7   29.11    1.24
  -7  -4   7   29.00    1.17
   4  -7   7   29.36    1.42
  -4   7   7   28.55    1.36
  -4   7   7   28.18    1.46
  -4   7   7   29.19    1.35
  -4   7  -7   29.70    1.45
   7   4  -7   28.72    1.06
   7   4  -7   30.19    1.34
  -7  -4  -7   29.63    0.87
   4  -7  -7   29.78    1.25
  -4   7  -7   28.43    1.44
   7   6   7   33.85    1.57
   7   6   7   35.26    1.52
  -6   7   7   37.01    1.68
  -6   7   7   35.90    1.58
  -6   7   7   37.63    1.71
  -7  -6   7   35.52    1.35
   6  -7   7   36.91    1.75
  -6   7  -7   34.37    1.68
   7   6  -7   36.55    1.58
  -6   7  -7   37.90    1.69
   5   8   7   43.72    1.82
   5   8   7   45.67    1.81
  -8   5   7   44.09    1.86
  -5  -8   7   45.14    1.53
   8  -5   7   43.95    1.97
   5   8  -7   42.99    1.63
   8  -5  -7   41.91    1.89
  -3  -8   7   45.98    1.56
   8  -3   7   44.65    1.85
   3   8   7   48.36    1.86
  -8   3  -7   45.69    1.67
   8  -3  -7   44.41    1.88
  -8   1   7   21.15    1.06
   1   8   7   21.67    1.20
  -1  -8   7   20.72    1.00
   1   8   7   22.53    1.18
   8  -1   7   22.11    1.11
   1   8  -7   24.05    1.25
   8  -1  -7   22.39    1.22
   1   8  -7   21.77    1.04
  -8   1  -7   21.08    1.06
   1  -8   7   47.34    1.64
  -1   8   7   46.18    1.87
  -8  -1   7   44.45    1.62
  -1   8   7   46.05    1.78
  -1   8   7   46.01    1.50
  -1   8  -7   45.27    1.88
  -8  -1  -7   47.22    1.56
  -1   8  -7   47.89    1.75
   8   1  -7   46.36    1.66
  -3   8   7   62.11    2.13
  -3   8   7   62.12    2.03
  -8  -3   7   60.18    1.92
  -3   8   7   62.02    2.32
  -3   8  -7   58.43    2.15
   3  -8  -7   60.15    1.95
  -3   8  -7   62.30    2.32
   8   3  -7   63.83    2.12
  -8  -3  -7   59.87    1.68
   8   3  -7   60.49    1.76
   8   5   7   28.42    1.31
  -5   8   7   30.04    1.43
  -8  -5   7   27.94    1.21
  -5   8   7   27.88    1.53
  -5   8   7   29.18    1.44
   8   5  -7   27.99    1.39
  -5   8  -7   29.91    1.54
  -5   8  -7   28.10    1.52
   9  -4   7   26.12    1.43
  -4  -9   7   24.77    1.12
   4   9   7   25.18    1.35
   9  -4  -7   23.94    1.39
   9  -2   7   45.62    1.77
   2   9   7   41.98    1.80
  -2  -9   7   41.17    1.56
   9  -2  -7   45.47    1.89
  -9   2  -7   46.10    1.72
   2   9  -7   44.68    1.81
   0  -9   7   27.00    1.21
   0   9   7   22.18    1.28
  -9   0   7   22.10    1.14
   0   9   7   22.88    1.27
   9   0  -7   24.17    1.24
  -9   0  -7   23.87    1.16
   0   9  -7   22.70    1.15
   0   9  -7   24.06    1.36
  -2   9   7   40.61    1.47
  -2   9   7   39.16    1.80
  -2   9   7   37.32    1.65
  -9  -2   7   39.94    1.56
  -2   9  -7   36.59    1.63
  -9  -2  -7   39.49    1.43
  -2   9  -7   39.88    1.86
   9   2  -7   40.20    1.44
   2  -9  -7   39.54    1.53
  -4   9   7   18.23    1.08
  -9  -4   7   19.10    1.02
  -4   9   7   20.15    1.17
  -4   9   7   18.58    1.26
   9   4  -7   19.53    1.17
  -9  -4  -7   19.55    0.85
  -4   9  -7   18.88    1.21
  -4   9  -7   20.60    1.32
   1  10   7   32.47    1.56
  -1 -10   7   37.46    1.49
 -10   1  -7   35.66    1.50
  10  -1  -7   35.60    1.58
  -1 -10  -7   35.43    1.34
   1  10  -7   35.15    1.67
  10  -1  -7   35.39    1.55
  -1  10   7   25.49    1.41
   1 -10   7   27.69    1.29
 -10  -1   7   26.47    1.28
  -1  10   7   26.72    1.38
  10   1  -7   27.35    1.38
  10   1  -7   26.47    1.20
   1 -10  -7   25.84    1.21
  -1  10  -7   26.28    1.50
 -10  -1  -7   25.88    1.21
  -1  10  -7   28.14    1.31
   0   0   8  423.25    9.72
   0   0   8  433.48    7.34
   0   0  -8  431.45    9.76
   0   0  -8  417.60    7.73
   1  -1   8   46.34    1.20
  -1   1   8   48.15    1.23
  -1   1   8   49.27    1.74
  -1  -1   8   47.22    1.62
  -1   1   8   46.67    1.59
   1   1   8   46.53    1.12
   1   1   8   48.30    1.35
  -1  -1   8   48.55    1.14
  -1  -1   8   46.66    1.20
  -1   1   8   46.84    1.27
   1  -1  -8   46.15    1.21
  -1   1  -8   49.96    1.18
   1  -1  -8   47.00    1.16
   1   1  -8   48.34    1.64
  -1   1  -8   47.64    1.23
   1   1  -8   46.26    1.23
   1  -1  -8   49.41    1.60
   1  -1  -8   47.96    1.61
  -1  -1  -8   48.61    1.08
  -1  -1  -8   47.56    1.51
   0  -2   8  714.00   12.06
   0   2   8  725.49   12.86
  -2   0   8  749.10   16.08
  -2   0   8  718.55   12.52
   2   0   8  713.28   12.95
   2   0   8  689.70   12.58
  -2   0   8  720.71   12.28
   0   2   8  717.33   12.63
   0   2   8  676.85   17.33
   0  -2   8  723.68   12.26
  -2   0  -8  684.85   16.24
   2   0  -8  733.19   12.13
   0   2  -8  708.92   16.61
  -2   0  -8  688.85   12.73
   2   0  -8  680.24   12.53
   0   2  -8  718.70   12.12
   0  -2  -8  724.75   16.55
   0  -2  -8  742.42   18.89
   0  -2  -8  691.76   12.99
   2   0  -8  734.54   16.74
  -2   2   8  512.60    8.92
  -2   2   8  528.93   12.41
  -2  -2   8  501.16    8.91
  -2   2   8  516.53    9.39
   2   2   8  476.10    8.51
  -2   2   8  521.11   11.76
  -2   2   8  513.35    9.22
  -2  -2   8  511.29    8.78
   2   2   8  487.99    8.68
   2   2   8  506.05    9.51
   2   2   8  494.93    8.44
   2  -2   8  503.72    8.85
   2   2  -8  527.34    8.87
  -2  -2  -8  497.58    8.98
  -2   2  -8  521.55    8.98
   2  -2  -8  496.67    8.97
   2   2  -8  512.91   11.66
  -2   2  -8  502.34    8.86
  -2   2  -8  504.26   11.76
   2  -2  -8  521.91    8.93
   1   3   8    0.02    0.12
  -3   1   8    0.02    0.14
   3  -1   8    0.21    0.14
  -3   1   8    0.03    0.13
  -1  -3   8    0.01    0.10
   1   3   8    0.01    0.13
  -1  -3   8    0.47    0.17
   1   3   8    0.10    0.10
   3  -1   8   -0.06    0.13
  -3   1   8   -0.11    0.09
  -1  -3  -8   -0.04    0.07
  -1  -3  -8    0.00    0.21
   3  -1  -8    0.45    0.19
   1   3  -8    0.24    0.19
  -3   1  -8    0.12    0.12
  -1  -3  -8    1.18    0.37
  -3   1  -8   -0.04    0.11
   1   3  -8    0.54    0.19
  -1   3   8    0.35    0.16
   3   1   8    1.10    0.18
   3   1   8    0.22    0.16
  -1   3   8    0.68    0.19
   1  -3   8    0.44    0.17
   1  -3   8    0.38    0.14
   3   1   8    0.45    0.16
  -1   3   8    0.40    0.16
  -3  -1   8    0.44    0.14
  -3  -1   8    0.63    0.19
  -1   3   8    0.51    0.19
  -1   3   8    0.54    0.20
  -1   3  -8    0.09    0.13
  -1   3  -8    1.43    0.33
   3   1  -8    0.85    0.21
  -3  -1  -8    0.51    0.13
   3  -3   8   12.23    0.65
   3   3   8   13.38    0.64
  -3   3   8   13.98    0.74
  -3   3   8   11.80    0.70
   3   3   8   13.44    0.63
  -3  -3   8   12.78    0.57
   3   3   8   13.05    0.75
   3  -3   8   13.43    0.70
   3  -3  -8   12.77    0.70
   3   3  -8   13.13    0.64
  -3   3  -8   13.23    0.62
  -3   3  -8   13.90    0.71
  -3  -3  -8   13.18    1.06
   4  -2   8  295.48    5.56
  -4   2   8  294.36    5.65
   4  -2   8  291.50    5.70
   2   4   8  288.89    5.57
   2   4   8  287.35    5.44
   2   4   8  290.62    5.34
   2   4   8  282.34    5.89
  -4   2   8  270.47    5.72
  -2  -4   8  295.04    5.41
  -2  -4  -8  285.69    8.12
   4  -2  -8  296.83    5.69
   2   4  -8  274.85    6.99
   2   4  -8  292.35    5.09
  -2  -4  -8  289.09    4.98
  -4   2  -8  296.57    5.53
  -4   2  -8  285.69    5.50
   2   4  -8  294.97    5.46
   0  -4   8  422.00    7.35
  -4   0   8  416.25    7.43
   0   4   8  414.72    7.84
  -4   0   8  407.99    7.42
   0   4   8  405.12    7.17
   0   4   8  399.23    7.31
   0   4   8  398.55    9.13
   0   4   8  412.68    7.77
   4   0   8  401.07    7.84
   4   0   8  404.21    7.22
   0  -4   8  419.42    7.41
   4   0  -8  406.97    7.46
   0  -4  -8  407.28   10.64
   0   4  -8  408.96    7.41
   0   4  -8  408.22    9.72
   0  -4  -8  409.15    7.24
  -4   0  -8  405.87    7.32
   2  -4   8  314.61    5.98
  -2   4   8  326.48    6.11
   2  -4   8  317.28    6.08
  -4  -2   8  320.48    5.99
   4   2   8  317.68    6.55
   4   2   8  325.06    5.57
   4   2   8  319.33    5.66
  -2   4   8  324.71    6.03
   4   2   8  324.21    5.97
  -2   4   8  328.79    6.53
  -2   4  -8  329.82    6.17
   4   2  -8  331.68    6.04
  -4  -2  -8  325.72    5.66
   4   4   8  355.97    6.52
  -4  -4   8  363.11    6.65
   4   4   8  352.32    6.72
  -4   4   8  359.97    6.94
  -4   4   8  358.03    7.24
   4  -4   8  358.63    6.92
   4   4  -8  359.88    6.61
   4  -4  -8  346.51    6.89
  -4   4  -8  352.57    6.91
  -4   4  -8  356.12    7.05
   4   4  -8  358.70    6.46
  -5   3   8   16.40    0.89
   3   5   8   17.15    0.86
  -5   3   8   17.56    0.95
   3   5   8   18.58    0.90
   5  -3   8   16.21    0.91
  -3  -5   8   17.19    0.75
  -5   3  -8   17.65    0.83
   5  -3  -8   17.37    0.96
  -5   3  -8   17.88    0.83
   3   5  -8   16.77    0.76
   3   5  -8   16.91    0.79
  -5   3  -8   16.26    0.89
   5  -1   8    1.33    0.28
   1   5   8    1.98    0.23
   1   5   8    1.27    0.29
  -5   1   8    1.37    0.30
   5  -1   8    2.18    0.34
   1   5   8    1.58    0.32
  -1  -5   8    1.62    0.26
   1   5  -8    1.72    0.31
   5  -1  -8    0.97    0.28
  -5   1  -8    1.31    0.25
   1   5  -8    1.32    0.32
  -1  -5  -8    1.84    0.21
   5   1   8    0.64    0.17
   1  -5   8    0.46    0.20
  -1   5   8    0.20    0.17
   1  -5   8    0.96    0.21
   5   1   8    0.97    0.26
  -1   5   8    0.63    0.25
  -1   5   8    1.33    0.26
  -1   5   8    0.41    0.18
  -1   5  -8    0.45    0.26
  -1   5  -8    0.82    0.25
   1  -5  -8    0.70    0.31
  -5  -1  -8    0.46    0.15
   5   1  -8    0.45    0.19
   5   3   8    3.91    0.49
  -3   5   8    3.21    0.46
   3  -5   8    4.01    0.52
   5   3   8    3.65    0.44
  -5  -3   8    4.23    0.37
  -3   5   8    3.49    0.53
  -3   5   8    3.94    0.50
   5   3  -8    3.36    0.45
  -3   5  -8    2.71    0.44
   5   3  -8    3.54    0.44
  -3   5  -8    3.78    0.51
  -5  -3  -8    3.48    0.22
   5  -5   8    5.62    0.70
   5   5   8    5.28    0.62
  -5   5   8    6.00    0.72
  -5  -5   8    6.37    0.49
  -5   5   8    5.91    0.71
   5   5   8    6.28    0.69
   5  -5  -8    5.09    0.66
   5   5  -8    5.73    0.47
   5   5  -8    6.81    0.58
  -5   5  -8    6.35    0.75
  -5   5  -8    7.00    0.63
  -6   4   8  135.95    3.51
  -6   4   8  139.05    3.48
   4   6   8  138.10    3.31
  -4  -6   8  132.89    3.09
   6  -4   8  138.58    3.57
   4   6   8  134.95    3.39
   6  -4  -8  136.59    3.56
   4   6  -8  136.43    3.14
   4   6  -8  135.67    3.02
  -6   2   8  250.84    5.31
   2   6   8  249.20    5.21
   6  -2   8  246.37    5.20
  -2  -6   8  250.52    5.00
   2   6   8  252.11    5.10
  -2  -6  -8  256.08    4.59
   2   6  -8  249.20    5.00
  -6   2  -8  245.08    5.12
   6  -2  -8  255.01    5.41
   2   6  -8  260.62    5.39
   0   6   8  273.99    5.14
   0  -6   8  270.58    5.38
   0   6   8  279.89    5.86
   6   0   8  273.19    5.30
   0   6   8  268.90    5.52
  -6   0   8  275.53    5.46
   6   0   8  274.07    5.67
   6   0  -8  277.64    5.60
  -6   0  -8  278.14    5.38
   0   6  -8  277.35    5.50
   0   6  -8  276.79    5.85
   0   6  -8  270.57    7.01
  -2   6   8  200.34    4.33
  -2   6   8  207.10    4.78
   2  -6   8  207.08    4.29
   6   2   8  208.23    4.39
   2  -6   8  211.02    4.45
  -2   6   8  210.04    4.46
  -6  -2   8  199.31    4.26
   6   2  -8  204.46    4.31
  -2   6  -8  208.84    4.74
  -6  -2  -8  205.63    3.99
  -2   6  -8  203.71    4.50
  -4   6   8  157.13    3.69
   6   4   8  155.76    3.67
  -4   6   8  157.81    4.01
   4  -6   8  151.73    3.80
  -6  -4   8  152.22    3.42
   6   4   8  151.38    3.42
  -4   6   8  146.16    3.69
   6   4  -8  148.87    3.33
   6   4  -8  156.28    3.57
  -4   6  -8  154.95    3.89
  -4   6  -8  157.55    3.87
  -6   6   8  123.22    3.47
   6   6   8  122.53    3.21
   6   6   8  126.25    3.40
  -6  -6   8  122.49    3.03
  -6   6   8  128.35    3.53
   6  -6   8  130.29    3.62
  -6   6  -8  134.75    3.51
  -6   6  -8  127.85    3.59
   6   6  -8  126.87    3.23
   6  -6  -8  122.27    3.44
  -7   5   8    1.23    0.41
   5   7   8    1.93    0.46
  -5  -7   8    0.18    0.18
  -7   5   8   -0.06    0.22
   7  -5   8    0.83    0.36
   5   7   8    0.00    0.23
   5   7  -8    0.11    0.23
   7  -5  -8    0.18    0.26
  -7   3   8    1.61    0.40
   3   7   8    1.00    0.34
  -3  -7   8    1.38    0.30
   3   7   8    1.63    0.41
   7  -3   8    1.73    0.41
  -3  -7  -8    1.24    0.20
  -7   3  -8    3.30    0.47
   3   7  -8    1.35    0.30
   7  -3  -8    1.55    0.41
   3   7  -8    1.21    0.34
  -7   1   8    1.31    0.31
  -1  -7   8    1.28    0.28
   1   7   8    1.57    0.38
   7  -1   8    1.93    0.38
   1   7   8    2.21    0.44
   7  -1  -8    1.83    0.41
   1   7  -8    3.68    0.56
  -7   1  -8    1.40    0.32
   1   7  -8    1.74    0.36
  -1   7   8    7.72    0.72
  -7  -1   8    8.72    0.63
  -1   7   8   10.70    0.65
  -1   7   8    9.84    0.75
   1  -7   8    9.05    0.63
  -1   7  -8    9.27    0.78
  -1   7  -8    8.80    0.70
   7   1  -8    9.23    0.69
  -7  -1  -8    9.24    0.60
  -3   7   8    1.93    0.42
   3  -7   8    2.24    0.45
  -7  -3   8    1.79    0.35
  -3   7   8    1.82    0.40
  -3   7   8    1.62    0.43
  -7  -3  -8    2.14    0.30
  -3   7  -8    2.14    0.48
   7   3  -8    1.67    0.39
  -3   7  -8    1.87    0.44
   7   3  -8    1.74    0.35
   5  -7   8    1.17    0.41
  -5   7   8    0.69    0.29
  -5   7   8    0.12    0.22
   7   5   8    0.14    0.23
   7   5   8    0.49    0.29
  -5   7   8   -0.08    0.22
  -7  -5   8    0.43    0.22
   7   5  -8    0.13    0.24
  -5   7  -8    0.43    0.29
  -5   7  -8    0.08    0.25
   7  -7   8    0.95    0.41
   7   7   8    1.12    0.39
  -7   7   8    1.34    0.43
   7   7   8    1.13    0.39
  -7   7   8    1.08    0.39
  -7   7   8    1.32    0.42
  -7  -7   8    1.28    0.33
  -7   7  -8    0.64    0.36
   7   7  -8    1.75    0.45
  -8   4   8  105.19    3.08
   4   8   8   99.48    3.01
  -4  -8   8  103.43    2.69
   8  -4   8  106.02    3.19
   8  -4  -8  103.03    3.16
  -2  -8   8  134.62    3.29
   8  -2   8  135.39    3.52
   2   8   8  136.06    3.60
  -8   2  -8  136.35    3.42
   2   8  -8  138.96    3.23
   2   8  -8  139.62    3.64
   8  -2  -8  134.66    3.68
  -8   0   8   97.01    2.67
   0  -8   8  100.04    2.64
   8   0   8   99.88    2.51
   0   8   8   97.83    2.86
   0   8   8   98.12    2.94
   0   8  -8   97.85    2.99
   0   8  -8  100.68    2.74
  -8   0  -8   96.98    2.63
   8   0  -8   99.66    2.84
  -2   8   8  168.50    4.35
  -2   8   8  165.62    3.76
  -2   8   8  161.51    4.02
  -8  -2   8  160.57    3.83
  -8  -2  -8  162.14    3.61
   8   2  -8  164.47    3.76
  -2   8  -8  162.25    4.31
   8   2  -8  165.09    3.95
  -2   8  -8  162.69    4.06
  -4   8   8   97.33    3.13
  -4   8   8  102.18    2.90
  -4   8   8   92.44    2.78
  -8  -4   8   97.20    2.65
  -8  -4  -8   96.12    2.23
  -4   8  -8   96.89    3.10
   4  -8  -8  101.09    2.71
   8   4  -8   96.09    2.80
  -4   8  -8   91.84    2.95
   9  -3   8    0.29    0.29
  -3  -9   8    0.25    0.21
   3   9   8   -0.15    0.20
  -9   3  -8    0.20    0.22
   9  -3  -8    0.96    0.38
   9  -1   8    1.09    0.32
   1   9   8    1.39    0.42
  -1  -9   8    1.78    0.39
   1   9  -8    1.46    0.36
  -9   1  -8    1.40    0.36
   1   9  -8    1.38    0.42
   9  -1  -8    1.65    0.43
  -9  -1   8    5.88    0.68
  -1   9   8    5.42    0.78
   1  -9   8    4.80    0.60
  -1   9   8    6.22    0.78
  -1   9  -8    4.91    0.73
  -9  -1  -8    6.00    0.66
   9   1  -8    6.35    0.78
   9   1  -8    5.80    0.69
  -1   9  -8    6.61    0.76
  -3   9   8    1.07    0.32
  -3   9   8    0.98    0.36
  -3   9   8    0.74    0.34
  -9  -3   8    0.58    0.28
   3  -9  -8    1.00    0.31
  -3   9  -8    0.60    0.31
   9   3  -8    1.22    0.40
  -9  -3  -8    0.99    0.27
  -3   9  -8    0.85    0.39
   1   0   9  180.06    3.81
   0   1   9  181.11    3.76
   0  -1   9  178.55    3.49
   0   1   9  177.18    3.45
  -1   0   9  185.64    3.54
   1   0   9  184.26    3.45
   0   1   9  179.83    4.52
   0   1  -9  181.35    3.53
   0   1  -9  182.28    4.66
   0   1  -9  180.58    3.47
   0  -1  -9  182.99    3.45
   1   0  -9  187.17    3.54
   1   0  -9  187.96    4.68
   1   0  -9  180.44    3.48
   0  -1  -9  184.80    4.58
  -1   0  -9  183.35    3.46
  -1   0  -9  181.32    4.58
   2  -1   9   27.57    0.91
  -2   1   9   28.96    0.95
  -1  -2   9   27.16    0.84
   2  -1   9   27.89    1.02
   1   2   9   30.24    0.83
  -2   1   9   28.45    0.97
   1   2   9   27.81    1.02
   1   2   9   28.01    0.80
  -1  -2   9   28.88    0.94
  -2   1  -9   29.86    0.88
   1   2  -9   29.19    1.25
   2  -1  -9   26.76    0.95
   2  -1  -9   29.01    0.89
  -1  -2  -9   28.63    0.77
   1   2  -9   29.12    0.97
   1  -2   9  160.00    3.22
  -1   2   9  158.63    3.20
  -1   2   9  159.00    4.16
  -2  -1   9  161.90    3.14
  -1   2   9  160.27    3.34
   2   1   9  157.72    3.00
   2   1   9  159.31    3.04
   2   1   9  162.07    3.51
  -1   2  -9  162.59    3.16
  -2  -1  -9  159.20    3.03
  -1   2  -9  154.53    3.23
   2   1  -9  159.93    4.25
  -1   2  -9  162.66    4.31
   2   1  -9  162.42    3.25
   1  -2  -9  165.82    4.69
   1  -2  -9  154.20    3.16
   1  -2  -9  160.32    3.14
   3  -2   9   90.29    2.19
  -2  -3   9   90.50    2.05
  -2  -3   9   92.93    2.11
   2   3   9   90.16    1.82
   2   3   9   89.84    2.07
   2   3   9   92.38    2.07
   2   3   9   87.31    2.34
   3  -2   9   90.49    2.29
  -3   2   9   90.89    2.27
  -3   2  -9   90.48    2.11
   2   3  -9   92.45    1.92
   3  -2  -9   88.94    2.27
   2   3  -9   89.01    2.16
  -2  -3  -9   91.47    1.79
   2   3  -9   97.72    3.31
  -3   2  -9   90.12    2.18
   2   3  -9  102.41    2.87
  -2  -3  -9   88.16    3.32
   3   0   9   84.91    2.18
   0   3   9   85.54    1.89
   0  -3   9   84.81    2.01
  -3   0   9   85.02    1.92
   0   3   9   85.97    2.34
   3   0   9   86.05    1.91
   0   3   9   83.60    1.89
   0   3   9   83.10    2.08
   0   3   9   80.30    2.10
  -3   0   9   84.33    2.05
   0  -3   9   85.41    1.90
   0  -3  -9   85.16    1.82
   0   3  -9   85.91    2.68
   0  -3  -9   85.61    3.03
   0   3  -9   88.03    2.07
   3   0  -9   84.81    2.08
  -3   0  -9   84.19    1.86
  -3  -2   9  193.62    3.76
  -2   3   9  183.54    4.11
  -3  -2   9  196.37    3.79
   3   2   9  190.94    3.70
   2  -3   9  189.66    3.88
   3   2   9  187.63    3.55
  -2   3   9  189.86    3.90
   3   2   9  193.82    4.21
  -2   3   9  188.74    3.72
   3   2   9  189.29    3.48
   2  -3  -9  190.55    3.89
   3   2  -9  198.59    3.88
  -3  -2  -9  191.35    3.49
   2  -3  -9  191.43    3.81
  -2   3  -9  191.52    3.80
  -2   3  -9  191.77    3.92
   4  -3   9   56.17    1.72
   3   4   9   52.53    1.79
  -3  -4   9   51.92    1.47
   3   4   9   53.16    1.58
  -4   3   9   55.13    1.76
  -4   3   9   54.44    1.73
   3   4   9   52.75    1.55
  -4   3  -9   50.34    1.57
  -4   3  -9   54.82    1.68
   3   4  -9   53.41    1.44
  -3  -4  -9   53.39    1.07
   4  -3  -9   53.22    1.73
  -4   3  -9   54.08    1.56
   3   4  -9   54.08    1.58
  -1  -4   9  143.42    3.01
   1   4   9  147.56    3.25
   1   4   9  142.34    3.05
   4  -1   9  145.41    3.30
  -1  -4   9  139.52    3.04
   4  -1   9  145.50    3.10
  -4   1   9  145.62    3.05
   1   4   9  147.48    2.81
  -4   1   9  144.55    3.24
   1   4   9  144.86    3.33
  -1  -4  -9  145.72    2.78
  -1  -4  -9  143.11    4.65
   1   4  -9  140.13    4.03
   4  -1  -9  145.66    3.27
   1   4  -9  144.54    3.15
  -4   1  -9  147.54    3.05
  -1   4   9  102.87    2.39
   1  -4   9  104.62    2.35
   4   1   9  105.90    2.22
  -1   4   9  107.25    2.44
   4   1   9  103.42    2.34
  -1   4   9  103.55    2.96
  -4  -1   9  107.07    2.48
  -1   4   9  110.10    2.70
  -1   4   9  104.17    2.44
  -4  -1   9  108.11    2.39
   4   1   9  104.72    2.68
   1  -4   9  103.10    2.47
  -4  -1  -9  107.27    2.21
   4   1  -9  108.14    2.53
  -1   4  -9  104.44    2.52
   1  -4  -9  106.23    2.33
   4   3   9   48.46    1.39
  -4  -3   9   48.85    1.39
  -3   4   9   47.33    1.66
   3  -4   9   50.22    1.61
  -3   4   9   50.18    1.50
   3  -4   9   48.05    1.55
  -3   4   9   47.17    1.57
   4   3   9   46.24    1.44
   4   3   9   50.53    1.74
   4   3  -9   47.09    1.48
  -4  -3  -9   49.01    1.04
   3  -4  -9   46.61    1.55
  -3   4  -9   47.46    1.58
  -3   4  -9   49.91    1.59
  -5   4   9   60.31    2.01
  -4  -5   9   60.54    1.73
  -5   4   9   61.93    2.04
   4   5   9   62.06    1.92
   5  -4   9   58.64    2.00
   4   5   9   58.16    1.82
   4   5  -9   62.22    1.79
   5  -4  -9   61.13    2.04
   4   5  -9   62.19    1.76
  -5   4  -9   60.97    1.90
  -5   4  -9   62.19    2.01
  -2  -5   9  130.97    2.87
   5  -2   9  132.69    3.07
   2   5   9  128.60    2.99
  -5   2   9  124.49    3.12
   2   5   9  128.92    2.97
   2   5  -9  125.77    3.65
  -5   2  -9  123.18    2.92
  -2  -5  -9  130.20    2.48
   5  -2  -9  127.50    3.19
   2   5  -9  131.16    2.97
  -5   0   9   47.67    1.43
   0   5   9   50.88    1.67
   0   5   9   50.58    1.54
   0  -5   9   48.87    1.50
   0  -5   9   47.89    1.41
   5   0   9   49.21    1.60
  -5   0   9   47.85    1.56
   0   5   9   47.96    1.52
   5   0   9   50.22    1.42
   0   5   9   49.13    1.36
  -5   0  -9   49.24    1.38
   5   0  -9   49.43    1.62
   0   5  -9   47.50    1.54
   0   5  -9   46.58    1.93
   0  -5  -9   49.17    2.24
   0  -5  -9   49.14    1.32
   2  -5   9   65.18    1.95
   5   2   9   71.13    1.90
   5   2   9   67.28    2.11
  -5  -2   9   67.98    1.81
  -2   5   9   69.96    1.93
  -2   5   9   66.59    2.12
  -2   5   9   67.73    1.92
  -2   5  -9   66.67    2.05
   5   2  -9   67.51    1.90
  -5  -2  -9   66.87    1.55
  -2   5  -9   63.97    1.97
   4  -5   9   48.99    1.78
   5   4   9   51.84    1.60
  -5  -4   9   51.43    1.54
   5   4   9   51.58    1.70
  -4   5   9   46.55    1.62
  -4   5   9   48.83    1.76
  -4   5   9   50.47    1.85
   5   4  -9   48.56    1.54
  -4   5  -9   52.56    1.79
   5   4  -9   52.08    1.63
  -4   5  -9   49.68    1.79
  -6   5   9   76.57    2.46
   5   6   9   75.74    2.39
  -6   5   9   75.48    2.48
   5   6   9   80.51    2.35
   6  -5   9   77.00    2.57
  -5  -6   9   74.14    2.13
   5   6  -9   80.21    2.25
  -6   5  -9   75.45    2.49
   5   6  -9   79.58    2.06
   6  -5  -9   74.90    2.48
   3   6   9   40.07    1.51
  -3  -6   9   41.28    1.37
   6  -3   9   39.39    1.59
   3   6   9   42.69    1.57
  -6   3   9   39.55    1.60
   6  -3  -9   38.52    1.62
   3   6  -9   40.50    1.39
  -3  -6  -9   40.50    0.97
   3   6  -9   41.13    1.33
  -6   3  -9   40.45    1.45
   3   6  -9   41.94    1.52
   6  -1   9   63.92    1.89
  -6   1   9   65.19    2.02
  -6   1   9   64.94    1.84
  -1  -6   9   64.47    1.81
   1   6   9   60.99    1.95
   1   6   9   63.66    1.97
   1   6  -9   65.17    2.05
  -1  -6  -9   65.85    1.61
   1   6  -9   64.79    1.91
  -6   1  -9   63.57    1.84
   6  -1  -9   61.93    2.04
   1  -6   9   36.91    1.28
  -1   6   9   38.63    1.30
   6   1   9   36.40    1.44
   6   1   9   36.98    1.15
  -6  -1   9   39.72    1.33
  -1   6   9   38.23    1.43
  -1   6   9   39.35    1.56
   6   1  -9   35.76    1.39
  -6  -1  -9   36.20    1.18
  -1   6  -9   37.14    1.51
  -1   6  -9   35.44    1.40
  -3   6   9  114.17    2.90
  -3   6   9  116.11    2.93
   3  -6   9  110.89    2.96
  -3   6   9  111.43    3.16
  -6  -3   9  106.80    2.69
   6   3   9  111.34    2.85
  -6  -3  -9  111.43    2.32
   6   3  -9  108.56    2.72
  -3   6  -9  107.02    2.98
  -3   6  -9  111.13    3.07
   6   3  -9  110.38    2.79
  -5   6   9   28.47    1.43
   5  -6   9   28.73    1.44
   6   5   9   28.42    1.25
   6   5   9   25.41    1.29
  -5   6   9   28.84    1.40
  -5   6   9   27.70    1.29
  -6  -5   9   27.95    1.15
   6   5  -9   28.70    1.11
  -5   6  -9   24.98    1.36
   6   5  -9   28.45    1.27
  -5   6  -9   31.13    1.43
   7  -6   9   31.18    1.63
   6   7   9   30.87    1.51
  -7   6   9   29.47    1.39
   6   7   9   29.40    1.40
  -7   6   9   30.01    1.54
  -6  -7   9   30.70    1.27
   7  -6  -9   30.29    1.53
   6   7  -9   31.36    1.38
  -4  -7   9   45.89    1.58
   4   7   9   45.54    1.76
   4   7   9   48.17    1.85
  -7   4   9   49.86    1.93
   7  -4   9   43.11    1.85
   4   7  -9   47.18    1.49
   4   7  -9   48.14    1.61
   7  -4  -9   47.51    1.93
   7  -2   9   18.81    1.06
   2   7   9   20.52    1.12
  -7   2   9   23.16    1.20
  -2  -7   9   21.17    0.99
   7  -2  -9   22.12    1.24
   2   7  -9   20.27    0.99
  -7   2  -9   20.13    1.01
  -2  -7  -9   21.25    0.79
   2   7  -9   21.50    1.13
  -7   0   9   80.44    2.28
   0   7   9   85.20    2.04
   0   7   9   88.51    2.61
   0  -7   9   81.97    2.27
   0   7   9   88.11    2.52
   7   0   9   82.11    2.20
   0   7  -9   84.21    2.60
  -7   0  -9   82.30    2.25
   0   7  -9   84.76    2.41
   7   0  -9   79.36    2.45
  -2   7   9   54.90    1.77
  -7  -2   9   54.09    1.75
  -2   7   9   54.23    2.05
  -2   7   9   54.21    1.89
  -2   7  -9   53.73    1.95
   7   2  -9   55.05    1.79
  -7  -2  -9   54.93    1.55
  -2   7  -9   53.04    2.02
   7   4   9   38.50    1.60
  -4   7   9   35.93    1.71
   4  -7   9   38.53    1.66
  -7  -4   9   37.26    1.42
  -4   7   9   37.24    1.55
  -4   7   9   37.58    1.58
   7   4  -9   40.04    1.37
  -4   7  -9   37.71    1.70
  -4   7  -9   36.44    1.67
  -7  -4  -9   37.99    1.08
   7   4  -9   35.54    1.51
   7   6   9   19.08    1.07
  -6   7   9   16.89    1.14
  -7  -6   9   17.91    0.97
   7   6   9   18.06    1.13
  -6   7   9   18.86    1.10
  -6   7   9   16.94    1.11
   6  -7   9   18.92    1.24
  -6   7  -9   19.31    1.18
  -6   7  -9   19.00    1.23
   7   6  -9   19.61    1.12
  -8   5   9   13.09    1.01
   5   8   9   12.76    0.98
  -5  -8   9   13.45    0.82
   8  -5   9   12.64    1.03
   8  -5  -9   12.37    1.02
   3   8   9   43.46    1.80
  -3  -8   9   43.42    1.55
   8  -3   9   41.51    1.77
   3   8  -9   40.66    1.42
  -8   3  -9   42.63    1.63
   8  -3  -9   41.23    1.84
   8  -1   9   50.42    1.77
  -1  -8   9   50.32    1.73
   1   8   9   55.37    1.95
   1   8   9   52.51    1.95
   1   8  -9   48.70    1.95
  -8   1  -9   50.90    1.77
   8  -1  -9   51.09    1.97
   1   8  -9   49.53    1.75
  -1   8   9   42.23    1.81
   1  -8   9   42.34    1.57
  -1   8   9   42.45    1.42
  -8  -1   9   43.46    1.61
  -1   8   9   41.22    1.69
  -1   8  -9   39.37    1.79
  -1   8  -9   46.10    1.76
  -8  -1  -9   44.48    1.52
   8   1  -9   43.01    1.67
  -3   8   9   20.75    1.18
  -8  -3   9   21.71    1.10
  -3   8   9   22.99    1.16
  -3   8   9   21.73    1.32
  -3   8  -9   26.07    1.43
   8   3  -9   23.46    1.08
   8   3  -9   23.82    1.26
  -3   8  -9   22.09    1.28
  -8  -3  -9   23.55    0.94
  -5   8   9   27.14    1.37
  -8  -5   9   26.69    1.23
  -5   8   9   26.34    1.33
  -5   8   9   29.30    1.54
   8   5  -9   25.78    1.33
  -5   8  -9   28.13    1.51
  -5   8  -9   26.13    1.47
   2   9   9   37.31    1.68
   9  -2   9   33.89    1.49
  -2  -9   9   34.37    1.42
   2   9  -9   36.07    1.35
   9  -2  -9   32.24    1.60
   2   9  -9   34.22    1.59
  -9   2  -9   36.08    1.51
  -9   0   9   28.04    1.30
   0   9   9   31.90    1.52
   0   9   9   27.90    1.43
   0  -9   9   29.25    1.31
   9   0  -9   29.34    1.42
  -9   0  -9   27.73    1.28
   0   9  -9   27.01    1.30
   0   9  -9   26.47    1.46
  -9  -2   9   17.91    1.02
  -2   9   9   16.40    1.06
  -2   9   9   13.70    1.06
  -2   9   9   15.97    0.87
  -9  -2  -9   15.53    0.86
  -2   9  -9   14.88    1.11
   9   2  -9   16.19    0.93
  -2   9  -9   15.48    1.04
   9   2  -9   15.50    1.03
   0   0  10    0.09    0.14
   0   0  10    0.14    0.16
   0   0 -10    0.08    0.12
   0   0 -10    0.17    0.11
   0   0 -10   -0.06    0.12
  -1   1  10  494.87    9.42
   1   1  10  496.97    8.70
  -1   1  10  524.15    8.89
  -1  -1  10  511.11    8.85
  -1   1  10  504.27   11.68
   1  -1  10  498.34    8.83
   1   1  10  518.14    9.55
  -1  -1  10  510.93    8.91
   1  -1  10  508.30    9.58
   1   1 -10  520.38    8.93
   1  -1 -10  499.88    8.96
   1  -1 -10  508.12    8.86
  -1   1 -10  502.69    8.96
  -1  -1 -10  479.13    9.19
   1  -1 -10  530.22   14.00
  -1   1 -10  494.29    8.86
   1   1 -10  517.45   11.77
   0   2  10   10.84    0.60
   0   2  10   11.98    0.48
  -2   0  10   11.34    0.51
   2   0  10   11.17    0.65
   0   2  10   11.69    0.56
   2   0  10   12.11    0.57
   0  -2  10   11.58    0.59
   0  -2  10   10.98    0.50
  -2   0  10   10.31    0.58
   0   2  10   12.34    0.69
   0   2 -10   11.51    0.78
   0  -2 -10   11.87    0.80
   0   2 -10   10.89    0.50
   2   0 -10   11.39    0.79
  -2   0 -10   10.83    0.50
   0  -2 -10   11.76    0.50
   2   0 -10   11.61    0.53
   0   2 -10   11.37    0.61
   2   0 -10   11.86    0.62
  -2  -2  10    0.96    0.20
   2   2  10    1.46    0.30
   2  -2  10    1.73    0.32
   2  -2  10    1.07    0.23
  -2  -2  10    1.70    0.27
  -2   2  10    0.98    0.21
  -2   2  10    1.59    0.29
   2   2  10    1.14    0.22
   2   2  10    1.57    0.22
  -2   2 -10    1.68    0.30
   2   2 -10    1.64    0.29
   2   2 -10    2.58    0.44
   2  -2 -10    1.64    0.29
   2  -2 -10    2.04    0.28
   1   3  10  444.89    7.90
  -3   1  10  458.07    8.45
   3  -1  10  441.77    8.67
  -1  -3  10  460.03    8.14
   3  -1  10  447.09    8.06
   1   3  10  457.29    8.68
  -3   1  10  448.80    8.21
  -1  -3  10  454.02    8.07
  -1  -3 -10  444.92    7.94
   3  -1 -10  465.64    8.26
   1   3 -10  455.22   10.71
  -3   1 -10  444.87    8.14
   1   3 -10  448.58    8.16
  -1   3  10  294.03    6.00
   3   1  10  295.80    5.43
  -3  -1  10  308.67    5.66
   3   1  10  300.98    5.44
  -1   3  10  307.78    5.66
  -1   3  10  296.48    5.46
  -1   3  10  294.09    5.87
   3   1  10  298.52    6.13
  -3  -1  10  305.61    5.71
   1  -3  10  302.59    5.71
  -1   3 -10  312.00    5.78
  -3  -1 -10  301.00    5.48
   3   1 -10  300.27    5.73
   1  -3 -10  303.59    5.62
  -3   3  10  333.24    6.16
   3   3  10  333.12    6.20
   3  -3  10  338.66    6.42
   3  -3  10  327.74    6.71
  -3   3  10  332.69    6.48
  -3   3  10  354.01    6.81
   3   3  10  338.13    6.91
   3   3  10  334.51    6.02
  -3  -3  10  337.07    6.30
   3  -3 -10  330.23    6.45
   3   3 -10  337.61    8.31
  -3   3 -10  324.46    6.31
  -3  -3 -10  341.36    5.93
   3   3 -10  334.55    6.35
  -3   3 -10  343.69    6.44
   4  -2  10    4.51    0.44
   2   4  10    3.62    0.44
   2   4  10    4.80    0.48
   4  -2  10    3.48    0.46
  -4   2  10    3.78    0.49
  -2  -4  10    3.70    0.35
   4  -2 -10    3.64    0.51
   2   4 -10    2.92    0.41
  -2  -4 -10    3.94    0.26
   2   4 -10    3.92    0.56
  -4   2 -10    3.87    0.37
   0  -4  10   26.80    1.05
   4   0  10   29.94    1.00
   4   0  10   28.97    1.17
  -4   0  10   28.27    1.10
   0   4  10   28.58    1.01
   0   4  10   26.05    1.11
  -4   0  10   27.74    0.98
   0   4  10   28.29    0.96
   0   4  10   28.17    1.07
   0  -4  10   28.46    0.97
   0   4  10   29.72    1.02
   0   4 -10   27.46    1.39
   4   0 -10   27.96    1.13
  -4   0 -10   28.09    0.94
   0  -4 -10   28.81    0.91
   0   4 -10   29.15    1.12
  -2   4  10   13.14    0.68
   2  -4  10   12.80    0.74
  -2   4  10   12.63    0.73
  -4  -2  10   12.93    0.65
   4   2  10   13.41    0.82
  -2   4  10   12.79    0.80
   4   2  10   12.52    0.51
   4   2  10   12.41    0.66
  -2   4 -10   13.44    0.77
  -4  -2 -10   12.35    0.50
   4   2 -10   12.42    0.71
  -4   4  10    0.74    0.26
   4   4  10    0.20    0.20
   4   4  10    0.16    0.19
   4   4  10    0.31    0.20
  -4  -4  10    0.39    0.19
  -4   4  10   -0.11    0.18
   4  -4  10    0.15    0.20
  -4   4  10   -0.01    0.18
  -4  -4 -10    0.35    0.10
   4   4 -10    0.20    0.18
  -4   4 -10   -0.07    0.16
   4   4 -10    0.30    0.19
   4  -4 -10    0.23    0.21
  -4   4 -10    0.17    0.19
   3   5  10  213.66    4.47
  -5   3  10  218.51    4.80
  -3  -5  10  213.39    4.45
   5  -3  10  211.22    4.69
   3   5  10  225.40    4.62
   5  -3 -10  216.97    4.82
   3   5 -10  219.21    4.22
  -3  -5 -10  215.72    3.93
  -5   3 -10  215.38    4.56
   3   5 -10  215.39    4.51
   5  -1  10  223.13    4.52
  -1  -5  10  222.68    4.49
   1   5  10  224.18    4.85
  -5   1  10  217.00    4.69
   1   5  10  218.74    4.75
   1   5  10  223.91    4.12
   5  -1  10  222.94    4.78
   1   5  10  214.40    4.52
  -5   1 -10  223.04    4.51
   1   5 -10  220.59    4.59
   5  -1 -10  223.39    4.77
   1   5 -10  217.71    5.86
  -1  -5 -10  221.25    4.21
  -1   5  10  318.93    6.62
  -1   5  10  320.08    7.55
   1  -5  10  320.85    6.12
  -1   5  10  319.08    6.08
  -5  -1  10  323.43    6.18
   5   1  10  319.91    6.66
  -1   5  10  318.02    6.15
   1  -5  10  324.06    6.22
   5   1  10  318.67    5.83
   5   1 -10  315.74    6.28
   1  -5 -10  320.74    6.11
  -1   5 -10  318.92    6.29
  -5  -1 -10  320.01    5.96
  -3   5  10  205.18    4.51
  -3   5  10  210.80    4.40
  -3   5  10  210.99    4.82
  -5  -3  10  207.72    4.32
   5   3  10  202.29    4.35
   5   3  10  202.41    4.87
   3  -5  10  209.99    4.56
   5   3 -10  206.04    4.26
  -5  -3 -10  208.80    3.88
  -3   5 -10  206.92    4.70
   5   3 -10  205.60    4.39
  -3   5 -10  208.11    4.59
   5  -5  10  136.41    3.65
  -5   5  10  137.15    3.59
   5   5  10  142.14    3.32
  -5  -5  10  140.86    3.29
  -5   5  10  139.66    3.71
   5   5  10  135.87    3.43
  -5   5  10  140.47    3.40
   5   5 -10  143.05    3.27
  -5   5 -10  141.79    3.59
   5  -5 -10  141.96    3.60
  -5   5 -10  139.42    3.64
   5   5 -10  145.24    3.29
  -6   4  10    1.08    0.36
   6  -4  10    0.53    0.29
   4   6  10    0.93    0.33
  -4  -6  10    0.86    0.25
   4   6  10    1.17    0.34
   4   6 -10    0.68    0.25
   4   6 -10    0.41    0.23
   6  -4 -10    1.02    0.35
  -2  -6  10    0.29    0.18
  -6   2  10    0.58    0.28
   6  -2  10    0.09    0.17
   2   6 -10    0.93    0.28
   6  -2 -10    0.21    0.22
  -6   2 -10    0.05    0.14
   0   6  10    4.95    0.42
   0  -6  10    4.69    0.45
   0   6  10    5.08    0.61
   6   0  10    4.90    0.52
  -6   0  10    5.14    0.47
   6   0  10    5.96    0.55
   0   6  10    5.02    0.63
   0   6 -10    4.83    0.58
   0  -6 -10    5.48    0.44
  -6   0 -10    5.06    0.45
   6   0 -10    5.93    0.67
   0   6 -10    4.54    0.60
  -2   6  10    0.94    0.29
  -6  -2  10    1.34    0.30
  -2   6  10    0.97    0.30
   2  -6  10    2.34    0.43
   6   2  10    1.14    0.34
  -2   6  10    0.94    0.33
  -2   6 -10    0.96    0.32
  -2   6 -10    1.07    0.33
   6   2 -10    2.07    0.39
  -4   6  10    2.92    0.55
   6   4  10    3.13    0.48
  -4   6  10    2.50    0.47
   6   4  10    5.33    0.67
   4  -6  10    4.17    0.62
  -4   6  10    2.72    0.48
  -6  -4  10    4.06    0.51
   6   4 -10    2.53    0.46
  -4   6 -10    3.23    0.55
   6   4 -10    3.13    0.45
  -6  -4 -10    3.27    0.28
  -4   6 -10    2.65    0.51
   6   6  10    1.71    0.45
   6   6  10    1.64    0.42
  -6   6  10    2.36    0.47
   6  -6  10    2.27    0.52
  -6  -6  10    1.95    0.38
  -6   6  10    1.52    0.43
  -6   6  10    2.32    0.52
  -6   6 -10    2.84    0.58
   6   6 -10    1.81    0.43
   7  -5  10   98.96    3.09
  -5  -7  10   98.55    2.66
   5   7  10   97.75    2.92
  -7   5  10   94.89    2.98
   7  -5 -10   99.38    3.06
   5   7 -10  100.64    2.66
  -7   3  10  155.12    3.98
   3   7  10  153.55    3.90
  -3  -7  10  161.96    3.69
   7  -3  10  161.87    4.01
   7  -3 -10  153.04    4.06
   3   7 -10  154.46    3.59
   3   7 -10  158.99    3.92
  -3  -7 -10  160.04    3.18
  -7   3 -10  165.27    3.83
   7  -1  10  138.06    3.37
  -1  -7  10  138.22    3.32
   1   7  10  143.94    3.60
   1   7  10  141.84    3.55
   7  -1 -10  139.26    3.65
  -7   1 -10  142.70    3.38
   1   7 -10  141.88    3.67
   1   7 -10  138.72    3.41
   1  -7  10  147.79    3.49
  -1   7  10  148.83    3.65
  -1   7  10  149.21    3.89
  -1   7  10  151.61    3.37
  -7  -1  10  147.41    3.53
   7   1 -10  152.93    3.71
  -1   7 -10  146.31    3.90
  -1   7 -10  150.10    3.71
  -7  -1 -10  149.28    3.36
  -3   7  10  120.58    3.13
  -7  -3  10  112.29    2.97
  -3   7  10  122.22    3.46
  -3   7  10  120.94    3.16
   3  -7  10  119.57    3.24
  -7  -3 -10  118.99    2.64
  -3   7 -10  119.42    3.43
  -3   7 -10  118.01    3.31
   7   3 -10  117.23    3.09
   7   3 -10  118.16    3.00
  -7  -5  10  120.57    3.18
  -5   7  10  129.07    3.35
  -5   7  10  127.49    3.66
   7   5  10  128.28    3.42
  -5   7  10  124.30    3.45
   7   5 -10  129.98    3.34
  -5   7 -10  128.46    3.60
  -5   7 -10  127.13    3.58
  -8   4  10    5.59    0.76
  -4  -8  10    5.14    0.60
   8  -4  10    5.44    0.77
   4   8  10    7.73    0.88
   8  -4 -10    5.62    0.80
   8  -2  10    4.77    0.66
  -2  -8  10    3.98    0.54
   2   8  10    5.26    0.73
   2   8 -10    4.06    0.63
   2   8 -10    4.66    0.58
   8  -2 -10    4.84    0.71
  -8   2 -10    4.64    0.60
   0   8  10    0.12    0.22
   0  -8  10    0.20    0.22
   0   8  10   -0.10    0.20
  -8   0  10    0.22    0.21
   0   8 -10    0.02    0.21
   0   8 -10    0.71    0.30
  -8   0 -10    0.04    0.17
   8   0 -10    0.13    0.20
  -2   8  10    0.31    0.23
  -2   8  10    0.73    0.33
  -8  -2  10    0.24    0.23
  -2   8  10    0.48    0.27
  -8  -2 -10    0.47    0.21
  -2   8 -10    0.15    0.26
  -2   8 -10    0.39    0.27
   8   2 -10    0.47    0.25
   8   2 -10    0.22    0.25
  -4   8  10    5.65    0.81
  -8  -4  10    4.77    0.61
  -4   8  10    6.09    0.73
  -4   8  10    5.27    0.70
  -4   8 -10    5.95    0.83
   4  -8 -10    5.03    0.60
   8   4 -10    5.37    0.70
  -8  -4 -10    5.04    0.41
  -4   8 -10    4.92    0.74
  -3  -9  10   52.63    1.84
   3   9  10   57.42    2.14
   9  -3  10   55.24    2.07
   9  -3 -10   57.08    2.21
   1   9  10  102.53    3.01
   1   9 -10   96.15    3.04
  -9   1 -10   97.91    2.80
   1   9 -10   97.19    2.70
   9  -1 -10  102.17    3.05
  -1   9  10   90.89    2.90
  -1   9  10   94.75    2.83
  -9  -1 -10   84.83    2.47
  -1   9 -10   91.41    3.00
   9   1 -10   93.24    2.78
  -1   9 -10   88.86    2.72
   9   1 -10   90.74    2.67
  -9  -3  10   78.83    2.41
  -3   9  10   79.40    2.52
  -3   9  10   72.69    2.64
  -3   9  10   79.56    2.31
   9   3 -10   82.36    2.58
   3  -9 -10   80.08    2.38
  -3   9 -10   77.80    2.60
  -3   9 -10   78.56    2.77
  -9  -3 -10   79.55    2.13
   0   1  11  125.22    3.46
   0   1  11  126.09    2.64
   0   1  11  123.42    2.91
   0  -1  11  124.45    2.70
   1   0  11  126.41    2.99
   1   0  11  125.22    2.65
   1   0 -11  127.87    2.65
   0   1 -11  125.32    2.63
   1   0 -11  124.23    2.73
  -1   0 -11  127.64    2.63
  -1   0 -11  125.07    2.67
   0  -1 -11  124.42    2.65
   0  -1 -11  126.96    2.62
   0   1 -11  128.11    2.76
  -2   1  11  160.02    3.41
   1   2  11  156.53    3.14
  -1  -2  11  160.12    3.22
   1   2  11  160.73    3.06
   2  -1  11  162.77    3.33
  -2   1  11  158.77    3.48
  -1  -2  11  157.39    3.32
   1   2  11  160.91    3.63
   2  -1  11  162.22    3.66
   2  -1 -11  160.76    3.41
  -2   1 -11  159.16    3.27
  -1  -2 -11  160.98    3.16
   1   2 -11  159.34    4.43
  -2   1 -11  160.69    3.33
   2  -1 -11  158.25    3.28
   1   2 -11  160.27    3.39
  -2  -1  11   35.97    1.18
   1  -2  11   37.78    1.23
   2   1  11   38.80    1.11
   2   1  11   38.68    1.02
  -1   2  11   38.34    1.25
   2   1  11   37.43    1.34
  -1   2  11   35.85    1.20
  -2  -1  11   38.77    1.12
   1  -2 -11   38.05    1.20
   2   1 -11   37.49    1.25
  -1   2 -11   38.36    1.13
  -1   2 -11   39.20    1.26
   1  -2 -11   40.55    1.14
  -2  -1 -11   37.02    1.05
  -3   2  11  156.73    3.50
  -2  -3  11  156.05    3.33
   2   3  11  160.06    3.22
   2   3  11  154.42    2.99
  -2  -3  11  155.68    3.27
   2   3  11  155.42    3.67
   3  -2  11  152.42    3.38
   3  -2  11  155.51    3.62
  -3   2 -11  154.88    3.29
   2   3 -11  159.50    3.44
  -3   2 -11  154.39    3.38
   3  -2 -11  154.64    3.49
   2   3 -11  151.10    4.36
  -2  -3 -11  154.16    3.03
   3   0  11   68.75    2.01
  -3   0  11   68.38    1.88
   0   3  11   67.69    1.64
   0  -3  11   72.70    1.88
   0  -3  11   68.47    1.68
   3   0  11   67.99    1.73
   0   3  11   67.64    1.72
   0   3  11   67.60    2.07
  -3   0  11   67.58    1.69
   0   3  11   70.02    1.91
   0  -3 -11   67.51    1.65
  -3   0 -11   67.64    1.69
   3   0 -11   66.98    1.90
   0   3 -11   68.84    1.89
  -3  -2  11   46.41    1.34
   3   2  11   46.33    1.20
  -2   3  11   44.41    1.47
  -2   3  11   45.57    1.28
   3   2  11   44.29    1.59
  -2   3  11   46.83    1.36
   2  -3  11   42.81    1.44
  -3  -2  11   46.89    1.42
   3   2  11   44.10    1.28
   3   2 -11   46.87    1.48
  -2   3 -11   45.12    1.47
   2  -3 -11   43.60    1.43
   2  -3 -11   45.10    1.36
  -3  -2 -11   46.22    1.18
  -2   3 -11   45.32    1.33
   3   4  11   79.81    2.45
  -3  -4  11   79.77    2.07
   4  -3  11   83.11    2.29
   4  -3  11   80.79    2.30
   3   4  11   80.69    2.13
  -4   3  11   79.23    2.33
   4  -3 -11   80.33    2.34
  -4   3 -11   78.58    2.25
  -4   3 -11   79.93    2.12
   3   4 -11   84.59    2.25
   3   4 -11   81.38    1.95
  -3  -4 -11   85.01    1.75
   1   4  11   80.80    2.25
   4  -1  11   80.77    2.28
   1   4  11   81.34    2.02
   4  -1  11   79.74    2.07
  -4   1  11   78.70    2.22
  -1  -4  11   79.65    2.09
  -1  -4  11   79.96    2.00
  -1  -4 -11   79.73    1.82
   4  -1 -11   79.34    2.24
   1   4 -11   79.50    2.75
  -4   1 -11   80.83    2.01
   1   4 -11   80.73    2.18
   4   1  11   81.77    1.91
   4   1  11   82.23    1.99
  -4  -1  11   79.11    2.17
  -1   4  11   83.01    2.13
   1  -4  11   82.50    2.18
  -1   4  11   81.10    2.32
  -1   4  11   81.48    2.03
   4   1  11   83.73    2.40
  -4  -1  11   80.81    2.04
  -1   4  11   82.64    2.11
   4   1 -11   80.30    2.21
   1  -4 -11   83.09    2.02
  -1   4 -11   81.70    2.22
  -4  -1 -11   79.76    1.90
  -4  -3  11   64.55    1.79
   4   3  11   62.68    1.81
   4   3  11   65.97    1.73
   4   3  11   63.51    2.15
  -3   4  11   68.68    1.84
  -3   4  11   64.89    2.00
   3  -4  11   67.15    2.04
   3  -4  11   65.15    2.00
  -3   4  11   61.90    2.08
  -4  -3 -11   67.86    1.51
   4   3 -11   64.48    1.92
  -3   4 -11   66.64    2.02
   5  -4  11   40.98    1.67
  -5   4  11   41.66    1.67
   4   5  11   42.09    1.51
  -4  -5  11   41.60    1.45
  -5   4  11   40.65    1.45
   4   5  11   40.70    1.53
  -4  -5 -11   41.69    1.03
   5  -4 -11   42.00    1.69
  -5   4 -11   43.57    1.56
   4   5 -11   41.28    1.39
  -5   4 -11   41.03    1.63
   4   5 -11   40.27    1.49
   2   5  11   35.19    1.32
  -5   2  11   35.29    1.45
   2   5  11   33.73    1.43
   5  -2  11   33.29    1.34
  -2  -5  11   36.01    1.25
   5  -2  11   37.72    1.37
   2   5 -11   35.20    1.35
  -2  -5 -11   35.81    1.00
  -5   2 -11   35.29    1.28
   5  -2 -11   37.42    1.51
   5   0  11   79.04    2.32
  -5   0  11   76.36    2.05
   0   5  11   76.17    2.18
   0  -5  11   78.60    2.03
   0  -5  11   79.13    2.16
   0   5  11   79.19    1.96
   5   0  11   81.22    2.03
   0   5  11   76.39    2.10
  -5   0  11   81.85    2.29
   0   5  11   79.13    2.32
   0   5 -11   77.59    2.21
  -5   0 -11   77.97    2.00
   5   0 -11   77.36    2.27
   0  -5 -11   77.51    1.94
  -2   5  11  108.78    2.67
  -2   5  11  112.44    3.03
   5   2  11  101.77    2.98
   2  -5  11  112.08    2.84
  -2   5  11  104.94    2.71
  -5  -2  11  109.76    2.64
   5   2  11  110.82    2.64
   5   2 -11  106.07    2.75
  -2   5 -11  105.75    2.83
  -5  -2 -11  106.33    2.35
  -4   5  11   34.38    1.47
   5   4  11   33.61    1.36
  -4   5  11   32.92    1.31
   4  -5  11   33.70    1.47
   5   4  11   32.63    1.25
  -5  -4  11   33.27    1.27
  -4   5  11   34.92    1.55
  -4   5 -11   33.91    1.49
  -5  -4 -11   32.42    0.91
  -4   5 -11   33.92    1.45
   5   4 -11   34.93    1.31
   5   4 -11   31.54    1.30
  -6   5  11   27.31    1.41
  -5  -6  11   25.83    1.17
   6  -5  11   25.25    1.40
   5   6  11   28.04    1.35
  -6   5  11   25.67    1.20
   6  -5 -11   26.10    1.39
   5   6 -11   27.71    1.21
   5   6 -11   25.96    1.14
  -3  -6  11   74.98    2.13
   3   6  11   75.86    2.30
   6  -3  11   73.39    2.36
  -6   3  11   70.31    2.36
   3   6 -11   78.58    2.20
  -6   3 -11   71.07    2.17
  -3  -6 -11   75.32    1.69
   6  -3 -11   74.02    2.44
   1   6  11   23.87    1.13
  -6   1  11   24.09    1.21
  -1  -6  11   25.01    1.05
   1   6  11   25.89    1.18
   6  -1  11   23.69    1.09
  -6   1 -11   23.88    1.05
   6  -1 -11   23.49    1.23
   1   6 -11   24.90    1.15
  -1  -6 -11   24.27    0.91
  -6  -1  11   90.85    2.42
   1  -6  11   90.00    2.37
  -1   6  11   93.91    2.39
   1  -6  11   92.53    2.54
  -1   6  11   90.02    2.49
   6   1  11   94.24    2.73
   6   1  11   93.38    2.18
  -1   6  11   95.01    2.76
  -1   6 -11   92.89    2.73
  -1   6 -11   90.19    2.60
  -6  -1 -11   91.37    2.26
   6   1 -11   87.42    2.56
  -6  -3  11   28.42    1.19
  -3   6  11   28.41    1.26
  -3   6  11   29.69    1.44
   6   3  11   28.38    1.26
   3  -6  11   28.94    1.36
  -3   6  11   28.68    1.30
   6   3 -11   28.31    1.24
  -6  -3 -11   32.42    0.98
  -3   6 -11   28.97    1.39
  -3   6 -11   26.87    1.36
   6   3 -11   28.59    1.26
   5  -6  11   58.88    2.21
  -6  -5  11   59.44    1.90
  -5   6  11   57.12    2.10
   6   5  11   58.02    2.03
  -5   6  11   59.14    2.21
  -5   6  11   61.23    2.00
   6   5  11   56.19    1.86
   6   5 -11   55.33    1.88
  -5   6 -11   57.80    2.18
   6   5 -11   59.32    1.84
  -5   6 -11   56.87    2.08
  -7   6  11   11.96    0.96
  -6  -7  11   12.99    0.84
   7  -6  11   11.48    0.99
   6   7  11   11.44    0.93
   6   7 -11   11.89    0.84
  -4  -7  11   50.46    1.72
  -7   4  11   48.60    1.96
   4   7  11   47.87    1.88
   7  -4  11   48.41    1.97
   7  -4 -11   48.30    1.99
   4   7 -11   46.02    1.59
  -4  -7 -11   48.98    1.24
  -2  -7  11   59.58    1.89
   2   7  11   58.28    2.05
   7  -2  11   59.45    2.04
  -7   2  11   61.34    2.15
  -2  -7 -11   60.48    1.62
   7  -2 -11   57.66    2.16
   2   7 -11   58.98    2.08
   2   7 -11   57.46    1.92
  -7   2 -11   63.38    2.00
   0   7  11   35.45    1.56
   7   0  11   35.85    1.30
  -7   0  11   34.66    1.36
   0  -7  11   34.09    1.34
   0   7  11   33.01    1.45
   0   7 -11   33.06    1.53
  -7   0 -11   34.28    1.31
   0   7 -11   36.01    1.49
   7   0 -11   32.90    1.51
  -2   7  11   25.28    1.23
  -2   7  11   25.05    1.35
  -2   7  11   23.57    1.13
  -7  -2  11   23.81    1.13
  -7  -2 -11   24.67    0.99
   7   2 -11   26.20    1.23
  -2   7 -11   25.41    1.32
  -2   7 -11   24.19    1.32
  -7  -4  11   47.53    1.70
  -4   7  11   44.69    1.96
  -4   7  11   48.53    1.79
   4  -7  11   49.03    1.96
  -4   7  11   50.80    1.88
   7   4 -11   47.28    1.65
  -7  -4 -11   47.85    1.31
  -4   7 -11   49.21    1.99
  -4   7 -11   48.48    1.98
   7   4 -11   47.86    1.79
  -7  -6  11   35.75    1.47
  -6   7  11   38.63    1.71
   6  -7  11   35.62    1.73
   7   6  11   35.31    1.60
   7   6 -11   35.14    1.52
  -3  -8  11   24.72    1.18
   8  -3  11   24.81    1.34
   3   8  11   24.45    1.32
   8  -3 -11   23.48    1.38
  -8   3 -11   28.02    1.30
   3   8 -11   25.11    1.13
   8  -1  11   45.82    1.65
  -1  -8  11   42.34    1.59
   1   8  11   42.06    1.77
   8  -1 -11   42.94    1.84
  -8   1 -11   45.74    1.68
   1   8 -11   42.72    1.83
   1   8 -11   43.77    1.68
  -1   8  11   31.40    1.47
  -1   8  11   30.55    1.52
  -8  -1  11   31.62    1.36
   8   1 -11   30.15    1.42
  -1   8 -11   30.43    1.57
  -8  -1 -11   31.41    1.26
  -1   8 -11   29.00    1.43
  -8  -3  11   25.85    1.24
  -3   8  11   26.28    1.32
  -3   8  11   27.70    1.48
  -3   8  11   26.30    1.25
  -3   8 -11   26.64    1.44
  -8  -3 -11   27.16    1.04
   8   3 -11   28.55    1.25
  -3   8 -11   28.30    1.52
   8   3 -11   25.38    1.32
  -2  -9  11   16.46    0.96
   2   9  11   16.21    1.08
   9  -2  11   15.58    0.98
   2   9 -11   13.97    0.86
  -9   2 -11   13.67    0.91
   2   9 -11   14.64    1.03
   9  -2 -11   14.54    1.07
   0   9  11   38.72    1.71
   0   9  11   44.54    1.80
   0   9 -11   39.45    1.81
   9   0 -11   38.62    1.71
   0   9 -11   41.85    1.66
  -9   0 -11   42.53    1.61
  -2   9  11   32.50    1.52
  -9  -2  11   32.65    1.43
  -2   9  11   31.62    1.60
  -9  -2 -11   32.52    1.28
  -2   9 -11   33.10    1.57
   9   2 -11   31.60    1.38
  -2   9 -11   31.66    1.64
   9   2 -11   36.45    1.59
   0   0  12  682.99   11.63
   0   0 -12  655.33   11.81
   0   0 -12  682.41   11.67
  -1   1  12    0.10    0.15
   1   1  12    0.21    0.17
  -1   1  12    0.63    0.20
   1  -1  12    1.86    0.35
   1   1  12    0.31    0.15
   1  -1  12    0.49    0.18
  -1  -1  12    0.34    0.17
   1  -1 -12    0.43    0.15
  -1  -1 -12    0.72    0.18
  -1   1 -12    0.28    0.16
  -1   1 -12    0.07    0.11
   1   1 -12    0.29    0.14
   1   1 -12    0.07    0.14
   1  -1 -12    0.16    0.14
   0  -2  12  250.41    4.87
   2   0  12  251.65    5.31
   0   2  12  247.14    5.17
   2   0  12  251.37    4.79
  -2   0 -12  247.11    4.79
   2   0 -12  254.61    4.82
   0   2 -12  244.52    4.91
   0   2 -12  240.20    4.74
   2   0 -12  248.96    4.93
   0  -2 -12  245.65    4.75
  -2   2  12  327.71    6.50
   2   2  12  335.16    6.81
  -2  -2  12  329.52    6.24
  -2   2  12  331.68    6.36
   2  -2  12  330.74    6.81
   2   2  12  326.05    5.93
  -2  -2  12  332.40    6.21
   2  -2  12  329.59    6.30
   2   2  12  333.99    5.99
  -2   2 -12  328.95    6.25
   2  -2 -12  333.60    6.27
  -2   2 -12  337.36    6.31
   2  -2 -12  334.08    6.33
   2   2 -12  333.25    6.36
  -2  -2 -12  323.85    6.08
  -1  -3  12    0.22    0.17
   3  -1  12    0.05    0.16
  -3   1  12    0.69    0.25
   3  -1  12    0.07    0.13
   1   3  12    0.31    0.15
  -1  -3  12    0.03    0.12
   1   3  12    0.37    0.19
  -3   1  12    0.33    0.18
   1   3  12    0.37    0.16
  -1  -3 -12    0.91    0.19
   1   3 -12    0.29    0.18
   3  -1 -12   -0.01    0.15
  -1   3  12    0.90    0.24
  -3  -1  12    0.17    0.13
  -3  -1  12    0.31    0.17
   3   1  12    1.14    0.30
   3   1  12    0.92    0.21
  -1   3  12    0.48    0.19
   3   1  12    1.26    0.25
   1  -3  12    0.12    0.15
  -1   3 -12    0.40    0.20
   1  -3 -12   -0.02    0.09
  -3  -1 -12    0.29    0.14
   3   1 -12    0.40    0.19
   3  -3  12    0.27    0.19
  -3   3  12    0.14    0.17
  -3  -3  12    0.00    0.13
   3   3  12    0.30    0.18
  -3  -3  12    0.12    0.18
   3   3  12    0.29    0.13
   3  -3  12    0.07    0.18
   3   3  12    0.01    0.14
  -3   3 -12    0.15    0.19
  -3  -3 -12    0.98    0.19
   3   3 -12    0.13    0.20
  -3   3 -12    1.78    0.31
   3   3 -12    0.59    0.23
   3  -3 -12    0.36    0.21
  -2  -4  12  333.91    6.47
   4  -2  12  342.95    6.97
   2   4  12  340.05    6.38
  -4   2  12  338.60    6.76
   2   4  12  341.21    5.99
   2   4  12  339.36    7.07
   4  -2  12  341.28    6.61
   2   4 -12  327.99    8.48
  -2  -4 -12  337.62    6.19
   2   4 -12  337.71    6.62
  -4   2 -12  343.32    6.57
   4  -2 -12  339.34    6.77
   0  -4  12  263.52    5.12
   4   0  12  262.70    5.08
   0   4  12  261.85    5.48
  -4   0  12  263.13    5.37
   4   0  12  259.51    5.65
   0   4  12  259.35    5.03
   0  -4  12  258.29    5.25
   0   4  12  263.56    5.06
   0   4 -12  262.18    5.35
   4   0 -12  259.43    5.40
   0  -4 -12  259.46    5.04
  -4   0 -12  260.96    5.11
   4   2  12  286.33    5.20
  -2   4  12  286.54    5.74
   2  -4  12  284.40    5.78
  -4  -2  12  287.71    5.66
   4   2  12  285.07    5.47
  -2   4  12  284.81    5.47
   4   2  12  282.30    6.22
  -4  -2  12  290.58    5.65
  -2   4 -12  290.16    5.83
   4   2 -12  284.43    5.77
  -4  -2 -12  284.09    5.36
  -4  -4  12   89.93    2.42
   4   4  12   97.62    2.51
   4   4  12   97.05    2.92
   4  -4  12   94.42    2.69
  -4   4  12   96.66    2.74
   4  -4 -12   92.26    2.65
  -4   4 -12   94.85    2.64
  -4  -4 -12   97.06    2.05
  -4   4 -12   96.84    2.69
   4   4 -12   93.46    2.57
   4   4 -12   97.25    2.36
  -3  -5  12    0.01    0.14
   3   5  12    0.06    0.17
  -5   3  12    0.48    0.26
   5  -3  12    0.23    0.19
   5  -3 -12    0.06    0.19
  -3  -5 -12    0.12    0.11
  -5   3 -12    0.60    0.24
   3   5 -12    1.79    0.37
   5  -1  12    0.10    0.16
   1   5  12    0.24    0.13
  -5   1  12   -0.11    0.16
  -1  -5  12    0.22    0.16
   5  -1  12    0.27    0.20
   1   5  12    0.34    0.22
   1   5  12    0.54    0.23
   5  -1 -12    0.24    0.21
   1   5 -12    0.57    0.25
  -1  -5 -12    0.39    0.16
  -5   1 -12    0.03    0.13
   5   1  12    0.29    0.16
   5   1  12    0.18    0.20
  -1   5  12    0.19    0.18
  -1   5  12   -0.16    0.18
  -5  -1  12    0.12    0.16
  -5  -1  12    0.17    0.20
  -1   5  12    0.46    0.21
   1  -5  12    0.17    0.19
  -5  -1 -12    0.34    0.16
   5   1 -12    0.15    0.18
   1  -5 -12   -0.01    0.12
  -1   5 -12   -0.09    0.15
  -3   5  12    0.11    0.18
   5   3  12    0.31    0.24
  -3   5  12    0.35    0.26
   5   3  12    2.70    0.45
   3  -5  12   -0.16    0.14
  -5  -3  12    0.31    0.19
  -3   5  12    0.14    0.21
  -3   5 -12    0.37    0.23
   5   3 -12    0.59    0.24
   5   3 -12    0.77    0.27
  -5  -3 -12    1.05    0.21
  -3   5 -12    0.38    0.23
   5  -5  12    0.27    0.27
  -5   5  12    1.12    0.34
  -5  -5  12    0.06    0.17
  -5   5  12    0.91    0.33
   5   5  12    0.77    0.33
  -5   5 -12    0.36    0.26
   5   5 -12    0.10    0.19
   5   5 -12    0.02    0.18
  -5  -5 -12    1.10    0.19
  -5   5 -12    0.23    0.24
   6  -4  12  191.03    4.58
   4   6  12  184.88    4.33
  -6   4  12  180.41    4.51
  -4  -6  12  189.29    4.23
   4   6 -12  179.73    4.16
  -4  -6 -12  185.55    3.59
   6  -4 -12  185.13    4.54
   2   6  12  117.51    3.08
  -2  -6  12  124.37    3.01
   6  -2  12  123.66    3.16
  -6   2  12  122.75    3.31
  -2  -6 -12  117.82    2.62
  -6   2 -12  121.75    3.06
   2   6 -12  119.41    3.09
   6  -2 -12  119.02    3.33
   0   6  12  138.07    3.00
   6   0  12  134.93    3.50
   6   0  12  134.25    3.12
   0  -6  12  134.90    3.18
   0   6  12  135.15    3.31
  -6   0 -12  134.76    3.17
   6   0 -12  135.93    3.52
   0   6 -12  135.81    3.42
   0  -6 -12  135.92    3.10
  -2   6  12  189.60    4.20
  -2   6  12  185.93    4.60
   2  -6  12  186.74    4.34
  -2   6  12  185.48    4.19
   6   2  12  189.30    4.67
  -6  -2  12  185.72    4.17
  -2   6 -12  187.99    4.42
   6   2 -12  186.90    4.31
  -2   6 -12  182.52    4.55
  -6  -2 -12  185.00    3.86
  -4   6  12  153.84    4.01
  -4   6  12  149.52    3.76
  -6  -4  12  147.35    3.57
  -4   6  12  143.03    3.53
   4  -6  12  147.23    3.86
   6   4  12  145.54    3.62
  -4   6 -12  152.86    3.93
  -6  -4 -12  146.48    3.02
   6   4 -12  147.30    3.56
  -4   6 -12  144.01    3.85
   6   4 -12  144.43    3.49
  -6  -6  12   79.76    2.39
   6   6  12   83.54    2.60
   6  -6  12   79.63    2.74
  -6   6  12   81.77    2.68
   6   6 -12   82.37    2.39
  -6   6 -12   84.66    2.74
   6   6 -12   79.29    2.22
  -5  -7  12    0.29    0.22
   5   7  12    0.24    0.27
   7  -5  12    0.38    0.29
  -7   5  12    0.66    0.37
   7  -5 -12    0.28    0.29
   7  -3  12    0.40    0.27
  -7   3  12    0.50    0.31
   3   7  12    0.08    0.22
  -3  -7  12    0.14    0.20
  -7   3 -12   -0.02    0.18
  -3  -7 -12   -0.05    0.11
   3   7 -12    0.23    0.20
   7  -3 -12   -0.09    0.21
   3   7 -12    0.02    0.21
   7  -1  12    0.14    0.19
   1   7  12    0.16    0.22
  -1  -7  12    0.52    0.24
   1   7 -12    0.18    0.21
   7  -1 -12    0.65    0.31
   1   7 -12    0.19    0.23
  -7   1 -12    0.29    0.21
  -1  -7 -12    0.07    0.15
  -7  -1  12    0.08    0.18
  -1   7  12    0.22    0.25
  -1   7  12    0.04    0.21
  -1   7  12    0.26    0.20
  -1   7 -12    0.07    0.22
  -1   7 -12    0.12    0.23
   7   1 -12    0.00    0.18
  -7  -1 -12    0.37    0.20
  -3   7  12    0.06    0.22
  -3   7  12    0.01    0.21
   3  -7  12    0.23    0.26
  -7  -3  12    0.24    0.22
  -3   7  12    0.10    0.24
  -3   7 -12    0.39    0.31
  -3   7 -12    0.04    0.24
  -7  -3 -12    0.27    0.17
   7   3 -12    0.21    0.21
   7   3 -12    0.22    0.24
  -5   7  12    0.96    0.33
  -5   7  12    0.06    0.23
   7   5  12    0.49    0.29
  -7  -5  12    0.19    0.21
   5  -7  12   -0.01    0.25
  -5   7 -12   -0.01    0.24
   7   5 -12    0.06    0.20
  -5   7 -12   -0.19    0.23
   7   5 -12    0.28    0.27
  -7  -5 -12    0.04    0.14
   4   8  12   80.17    2.58
  -8   4  12   77.55    2.60
  -4  -8  12   74.55    2.31
   8  -4  12   77.14    2.63
   8  -4 -12   77.15    2.66
   8  -2  12   84.42    2.61
   2   8  12   86.01    2.69
  -2  -8  12   88.17    2.53
   2   8 -12   84.91    2.50
  -8   2 -12   89.20    2.61
   8  -2 -12   89.94    2.89
   2   8 -12   86.45    2.76
   0   8  12  157.14    3.94
   0   8 -12  147.52    4.12
   8   0 -12  160.56    4.08
   0   8 -12  158.12    3.92
  -8   0 -12  153.85    3.73
  -8  -2  12   49.41    1.79
  -2   8  12   48.62    1.87
  -2   8  12   50.25    1.69
  -2   8  12   51.22    2.06
  -8  -2 -12   51.27    1.62
  -2   8 -12   46.73    2.04
  -2   8 -12   45.08    1.91
   8   2 -12   50.06    1.86
   8   2 -12   50.04    1.90
  -4   8  12   85.99    2.58
  -4   8  12   87.55    2.59
  -8  -4  12   84.86    2.54
   8   4 -12   85.66    2.36
  -4   8 -12   84.25    2.81
  -8  -4 -12   84.81    2.09
   8   4 -12   82.33    2.56
  -4   8 -12   87.48    2.89
   1   9  12   -0.03    0.24
  -1  -9  12   -0.05    0.20
   9  -1 -12    0.13    0.26
   1   9 -12    0.40    0.26
   1   9 -12    0.09    0.25
  -9   1 -12    0.25    0.24
  -1   9  12    0.15    0.23
  -1   9  12    0.30    0.31
   9   1 -12    0.40    0.29
   9   1 -12    0.14    0.27
  -1   9 -12    0.08    0.25
  -9  -1 -12    0.19    0.21
  -1   9 -12    0.03    0.22
   1   0  13  103.57    2.43
   0  -1  13  104.76    2.48
  -1   0  13  102.40    2.47
   0   1  13  102.28    2.41
   0   1  13  103.20    2.68
  -1   0  13  103.46    2.71
   0  -1  13  104.32    2.78
   1   0  13   99.64    2.72
  -1   0 -13  105.66    2.40
   1   0 -13  106.35    2.41
   0  -1 -13  106.08    2.38
   0   1 -13  107.24    2.53
   0   1 -13  103.94    2.37
  -1   0 -13  103.83    2.45
   1   0 -13  106.67    2.54
  -2   1  13  119.22    2.89
   1   2  13  116.55    2.60
  -1  -2  13  118.18    2.78
   2  -1  13  115.81    2.75
   1   2  13  116.02    3.02
  -2   1  13  119.14    2.86
   2  -1  13  123.94    3.11
  -2   1 -13  116.83    2.67
   1   2 -13  117.65    2.84
  -1  -2 -13  121.24    2.62
  -2   1 -13  118.01    2.76
   2  -1 -13  117.52    2.83
   2  -1 -13  117.65    2.69
  -1   2  13   32.50    1.24
   2   1  13   31.73    1.10
  -2  -1  13   35.40    1.24
  -1   2  13   32.15    1.20
   1  -2  13   32.19    1.37
   1  -2  13   34.31    1.24
   2   1  13   32.66    1.34
  -1   2 -13   33.85    1.11
  -2  -1 -13   34.64    1.09
  -1   2 -13   32.73    1.23
   2   1 -13   30.34    1.21
   1  -2 -13   32.31    1.11
  -2  -3  13  129.42    2.93
   2   3  13  132.67    2.74
  -2  -3  13  133.25    3.09
   2   3  13  129.16    2.82
   3  -2  13  132.01    3.11
   3  -2  13  131.61    3.34
   2   3  13  129.18    3.36
  -3   2  13  127.04    3.19
  -3   2 -13  131.78    3.01
  -3   2 -13  128.10    3.07
  -2  -3 -13  129.30    2.78
   3  -2 -13  128.63    3.19
   2   3 -13  132.18    3.17
   3   0  13   58.29    1.62
  -3   0  13   53.68    1.73
   0   3  13   53.87    1.74
   3   0  13   50.50    1.80
   0  -3  13   54.12    1.69
  -3   0 -13   52.40    1.50
   0  -3 -13   53.02    1.49
   0   3 -13   50.02    1.67
   3   0 -13   50.67    1.70
   3   2  13   44.45    1.70
   3   2  13   45.54    1.30
   2  -3  13   44.33    1.71
  -2   3  13   44.14    1.44
  -3  -2  13   45.75    1.41
  -2   3  13   45.81    1.57
   3   2  13   46.10    1.33
  -3  -2  13   45.29    1.51
   2  -3  13   47.09    1.58
  -2   3 -13   43.09    1.53
  -3  -2 -13   44.29    1.28
   3   2 -13   43.98    1.56
   2  -3 -13   45.21    1.44
  -3  -4  13   56.67    1.75
   3   4  13   59.45    2.13
   3   4  13   60.48    1.79
   4  -3  13   59.84    2.00
  -4   3  13   59.86    2.04
   4  -3  13   61.22    2.00
  -4   3 -13   57.87    1.80
  -3  -4 -13   58.95    1.51
   4  -3 -13   64.82    2.07
   3   4 -13   57.69    1.93
  -4   1  13   66.16    2.11
   1   4  13   70.87    1.87
   1   4  13   68.82    1.73
  -1  -4  13   68.78    2.01
   4  -1  13   67.51    1.95
   1   4  13   67.31    2.11
  -1  -4  13   67.74    1.85
   4  -1  13   69.59    2.20
   1   4 -13   65.63    2.05
  -4   1 -13   67.90    1.89
  -1  -4 -13   69.15    1.75
   4  -1 -13   66.15    2.12
   1  -4  13   73.34    2.13
   4   1  13   72.54    1.87
   4   1  13   71.28    2.32
  -4  -1  13   71.09    1.95
  -1   4  13   73.80    2.07
  -4  -1  13   73.54    2.10
  -1   4  13   72.09    2.05
   1  -4 -13   73.62    1.97
   4   1 -13   73.69    2.20
  -4  -1 -13   74.89    1.90
  -1   4 -13   71.55    2.17
  -4  -3  13   54.63    1.69
   4   3  13   54.14    1.67
   3  -4  13   57.20    1.96
   4   3  13   55.06    2.05
   3  -4  13   55.51    1.89
  -3   4  13   53.17    1.86
  -4  -3 -13   54.14    1.44
   4   3 -13   52.94    1.83
  -3   4 -13   53.96    1.87
   5  -4  13   29.68    1.44
   4   5  13   33.52    1.39
  -4  -5  13   30.96    1.29
  -5   4  13   31.21    1.49
   4   5 -13   33.14    1.41
   5  -4 -13   33.21    1.52
  -4  -5 -13   33.64    1.00
   5  -2  13   35.08    1.43
   2   5  13   31.96    1.46
  -5   2  13   32.90    1.47
   2   5  13   34.64    1.32
  -2  -5  13   32.79    1.25
   5  -2  13   32.04    1.36
   5  -2 -13   32.50    1.49
  -2  -5 -13   33.75    1.07
  -5   2 -13   33.19    1.30
   2   5 -13   32.35    1.39
   0   5  13   68.74    1.95
   5   0  13   65.08    1.87
   5   0  13   66.32    2.21
   0  -5  13   68.20    2.06
   0   5  13   69.80    1.86
   0   5  13   63.95    2.03
  -5   0  13   65.37    2.12
   0   5 -13   63.17    2.07
   0  -5 -13   66.27    1.83
  -5   0 -13   64.32    1.86
   5   0 -13   63.90    2.15
  -5  -2  13   87.24    2.34
  -2   5  13   89.08    2.33
   5   2  13   89.78    2.78
  -2   5  13   85.30    2.44
   2  -5  13   85.86    2.51
  -5  -2 -13   86.03    2.12
   5   2 -13   87.98    2.54
  -2   5 -13   86.31    2.57
  -5  -4  13   28.35    1.21
   4  -5  13   26.08    1.34
   5   4  13   27.15    1.23
  -4   5  13   25.48    1.31
   5   4 -13   25.17    1.23
   5   4 -13   26.77    1.16
  -5  -4 -13   29.20    0.93
  -4   5 -13   27.51    1.38
  -4   5 -13   27.32    1.32
  -5  -6  13   23.79    1.17
  -6   5  13   24.98    1.37
   5   6  13   25.68    1.32
   6  -5  13   25.30    1.40
  -5  -6 -13   25.52    0.83
   5   6 -13   21.55    1.11
  -3  -6  13   65.52    2.05
   6  -3  13   69.18    2.29
  -6   3  13   67.87    2.35
   3   6  13   67.97    2.17
   6  -3 -13   64.68    2.33
   3   6 -13   66.41    2.14
  -3  -6 -13   67.75    1.70
  -6   3 -13   68.25    2.10
   6  -1  13   18.72    1.00
   6  -1  13   20.36    1.10
   1   6  13   19.46    1.03
  -6   1  13   22.39    1.21
  -1  -6  13   21.47    1.01
   1   6 -13   19.58    1.09
  -6   1 -13   19.58    0.99
  -1  -6 -13   19.58    0.87
   6  -1 -13   20.10    1.19
  -1   6  13   67.50    2.09
  -1   6  13   69.87    2.03
  -6  -1  13   70.54    2.07
   6   1  13   69.55    2.37
   1  -6  13   67.41    2.18
  -1   6 -13   66.21    2.29
   6   1 -13   67.96    2.26
  -6  -1 -13   70.51    1.95
  -1   6 -13   68.39    2.26
  -3   6  13   27.10    1.30
  -3   6  13   28.85    1.26
  -6  -3  13   26.66    1.20
   3  -6  13   26.31    1.34
  -3   6 -13   25.60    1.36
   6   3 -13   26.41    1.28
  -6  -3 -13   28.20    0.99
   6   3 -13   26.89    1.23
  -3   6 -13   27.23    1.39
  -5   6  13   52.23    2.00
   5  -6  13   48.84    2.03
  -6  -5  13   49.86    1.79
   6   5  13   50.97    1.89
  -5   6 -13   51.01    2.04
  -6  -5 -13   51.04    1.34
   6   5 -13   49.12    1.74
   6   5 -13   47.89    1.75
  -5   6 -13   50.46    1.96
  -4  -7  13   44.31    1.68
   7  -4  13   44.74    1.92
   4   7  13   47.48    1.85
  -7   4  13   45.20    1.91
   4   7 -13   44.11    1.63
   7  -4 -13   48.27    1.99
  -4  -7 -13   45.63    1.29
   2   7  13   44.47    1.76
   7  -2  13   44.85    1.75
  -2  -7  13   44.05    1.64
  -7   2  13   48.48    1.93
   7  -2 -13   46.45    1.95
   2   7 -13   49.15    1.92
  -2  -7 -13   48.04    1.46
   2   7 -13   45.90    1.75
  -7   2 -13   45.58    1.72
   0   7  13   33.14    1.44
   7   0  13   33.05    1.26
   7   0 -13   31.83    1.54
   0   7 -13   31.40    1.46
  -7   0 -13   32.73    1.32
   0   7 -13   28.69    1.48
  -7  -2  13   19.24    1.03
  -2   7  13   18.64    1.00
  -2   7  13   18.48    1.06
  -2   7 -13   18.32    1.15
   7   2 -13   20.62    1.15
  -7  -2 -13   18.86    0.89
  -2   7 -13   18.80    1.20
  -7  -4  13   45.33    1.71
   4  -7  13   45.11    1.93
  -4   7  13   47.32    1.74
  -4   7  13   46.29    1.82
  -4   7 -13   46.68    1.96
   7   4 -13   44.44    1.73
   7   4 -13   45.21    1.69
  -4   7 -13   48.00    1.98
  -7  -4 -13   47.27    1.38
   8  -3  13   16.99    1.10
   3   8  13   18.56    1.15
  -3  -8  13   18.90    1.03
   8  -3 -13   16.15    1.15
   3   8 -13   18.88    1.01
   8  -1  13   40.84    1.53
  -1  -8  13   36.48    1.50
   1   8  13   38.88    1.67
   1   8 -13   38.33    1.61
  -8   1 -13   39.70    1.58
   8  -1 -13   35.19    1.72
   1   8 -13   39.25    1.75
  -1   8  13   30.74    1.45
   8   1 -13   29.05    1.44
  -1   8 -13   28.53    1.45
  -8  -1 -13   32.01    1.30
  -3   8  13   22.93    1.14
  -3   8  13   18.45    1.08
  -8  -3  13   18.91    1.07
  -8  -3 -13   19.92    0.90
  -3   8 -13   18.89    1.24
   8   3 -13   19.39    1.15
   8   3 -13   18.36    1.05
  -3   8 -13   18.94    1.22
   0   0  14    0.71    0.22
   0   0  14    0.40    0.23
   0   0 -14   -0.01    0.09
   0   0 -14    0.18    0.17
   1  -1  14  288.71    6.20
  -1   1  14  290.51    6.04
   1  -1  14  290.99    5.68
   1   1  14  283.28    5.52
   1   1  14  287.48    6.16
  -1  -1  14  291.24    5.68
  -1   1  14  291.21    5.64
   1  -1 -14  286.86    5.65
   1   1 -14  287.58    5.73
   1  -1 -14  290.85    5.61
  -1  -1 -14  285.71    5.57
  -1   1 -14  291.46    5.69
  -1   1 -14  288.41    5.60
   2   0  14    3.71    0.46
   0   2  14    4.65    0.44
   0  -2  14    4.36    0.52
  -2   0  14    4.56    0.58
   0   2  14    3.91    0.53
   2   0  14    4.54    0.60
  -2   0  14    5.10    0.56
   2   0 -14    4.43    0.54
   0  -2 -14    5.27    0.42
  -2   0 -14    5.10    0.42
  -2   2  14    0.83    0.28
  -2   2  14    0.87    0.27
   2  -2  14    1.24    0.31
  -2  -2  14    0.70    0.26
   2  -2  14    1.17    0.36
   2   2  14    0.74    0.29
   2   2  14    0.81    0.22
   2  -2 -14    0.63    0.20
   2  -2 -14    0.85    0.28
  -2   2 -14    0.77    0.26
  -2   2 -14    1.36    0.28
   1   3  14  291.64    6.17
   3  -1  14  287.61    5.68
   3  -1  14  289.05    6.27
  -3   1  14  292.61    5.93
  -3   1  14  286.48    5.88
  -1  -3  14  283.00    5.75
   1   3  14  288.94    5.44
  -1  -3 -14  276.63    5.50
   3  -1 -14  282.85    5.87
  -3   1 -14  288.47    5.67
   1   3 -14  281.05    5.83
   3   1  14  178.37    4.32
  -3  -1  14  171.89    3.91
  -1   3  14  178.37    3.90
   1  -3  14  178.71    3.98
   3   1  14  178.04    3.72
  -1   3  14  177.83    4.03
   3   1 -14  176.11    4.02
  -1   3 -14  181.77    4.04
   1  -3 -14  175.68    3.80
  -3  -1 -14  176.05    3.73
   3   3  14  213.41    4.05
   3  -3  14  209.22    4.63
   3   3  14  211.62    5.01
  -3  -3  14  208.02    4.41
   3  -3  14  203.60    4.89
   3   3  14  208.61    4.25
  -3  -3  14  209.35    4.53
  -3   3  14  207.92    4.69
  -3  -3 -14  209.49    4.20
   3   3 -14  211.48    4.67
  -3   3 -14  211.64    4.63
   3  -3 -14  211.41    4.65
  -2  -4  14    2.52    0.40
  -4   2  14    1.60    0.40
  -2  -4  14    1.25    0.35
   2   4  14    1.23    0.30
   4  -2  14    1.10    0.34
   4  -2  14    1.82    0.38
   2   4  14    1.31    0.37
   2   4  14    1.16    0.24
  -2  -4 -14    0.99    0.22
  -4   2 -14    1.42    0.32
   4  -2 -14    0.60    0.27
   2   4 -14    0.91    0.31
   0  -4  14   12.57    0.82
  -4   0  14   12.47    0.85
   4   0  14   14.16    0.94
   4   0  14   12.63    0.75
   0   4  14   13.08    0.83
   0  -4 -14   13.52    0.72
   0   4 -14   13.80    0.88
   4   0 -14   13.39    0.89
  -4   0 -14   14.07    0.74
  -2   4  14    6.74    0.62
  -4  -2  14    7.38    0.64
   2  -4  14    6.82    0.81
   2  -4  14    6.34    0.71
  -4  -2  14    6.23    0.52
   4   2  14    7.41    0.72
   4   2  14    7.70    0.49
  -4  -2 -14    8.91    0.54
  -2   4 -14    8.13    0.69
   4   2 -14    6.22    0.71
  -4   4  14    0.04    0.18
   4   4  14    0.05    0.19
   4   4  14    0.46    0.30
   4  -4  14    0.38    0.27
  -4   4 -14    0.19    0.23
  -4  -4 -14    0.63    0.18
   4   4 -14    0.06    0.19
  -4   4 -14    0.24    0.24
   3   5  14  143.48    3.91
  -5   3  14  142.73    3.75
   3   5  14  147.47    3.44
   5  -3  14  145.41    3.66
  -3  -5  14  138.50    3.39
  -5   3 -14  142.00    3.46
  -3  -5 -14  142.25    3.04
   3   5 -14  141.42    3.59
   5  -3 -14  142.01    3.73
   5  -1  14  128.54    3.18
   1   5  14  125.05    3.40
   1   5  14  131.91    2.80
   5  -1  14  131.96    3.50
   1   5  14  131.91    3.10
  -5   1  14  126.88    3.41
  -5   1 -14  128.59    3.14
   5  -1 -14  132.05    3.51
  -1  -5 -14  128.32    2.94
   1   5 -14  135.09    3.41
   5   1  14  223.26    4.42
  -5  -1  14  222.39    4.83
  -1   5  14  223.14    4.69
   5   1  14  222.07    5.27
   1  -5  14  218.21    4.87
  -5  -1 -14  214.70    4.55
   5   1 -14  217.69    4.96
  -1   5 -14  215.59    4.93
   1  -5 -14  222.77    4.68
   5   3  14  131.78    3.77
   3  -5  14  132.41    3.52
  -3   5  14  132.62    3.44
   3  -5  14  133.60    3.58
   5   3  14  137.13    3.23
  -3   5 -14  129.86    3.50
  -5  -3 -14  131.60    2.92
  -3   5 -14  132.04    3.56
   5   3 -14  136.03    3.47
   5   3 -14  134.76    3.16
   5   5  14  102.67    2.85
   5  -5  14  103.06    3.10
  -5  -5  14   96.87    2.75
  -5   5  14  103.53    3.05
  -5  -5 -14  102.05    2.29
   5   5 -14   99.28    2.83
  -5   5 -14  101.50    2.95
   4   6  14    0.65    0.30
  -4  -6  14    0.58    0.27
  -6   4  14    0.39    0.28
   6  -4  14    0.39    0.28
  -4  -6 -14    0.46    0.17
   6  -4 -14    0.93    0.37
   4   6 -14    0.34    0.24
   2   6  14    0.02    0.20
  -2  -6  14    0.13    0.20
  -6   2  14    0.07    0.23
   6  -2  14    0.05    0.19
   2   6 -14    0.24    0.21
  -2  -6 -14    0.12    0.14
   6  -2 -14    0.60    0.32
  -6   2 -14    0.77    0.28
   0   6  14    2.57    0.47
   6   0  14    1.94    0.45
   6   0  14    2.49    0.42
  -6   0  14    2.17    0.47
  -6   0 -14    2.02    0.38
   0   6 -14    2.67    0.51
   0  -6 -14    1.97    0.36
   6   0 -14    1.69    0.43
  -6  -2  14    0.35    0.24
  -2   6  14    0.99    0.32
  -2   6  14    0.75    0.29
   2  -6  14    1.13    0.36
   6   2  14    0.74    0.33
   2  -6  14    0.75    0.40
   6   2 -14    0.53    0.27
  -2   6 -14    0.89    0.35
  -6  -2 -14    0.56    0.22
  -2   6 -14    0.27    0.23
  -4   6  14    1.94    0.45
  -6  -4  14    1.64    0.38
   6   4  14    1.89    0.43
   4  -6  14    1.78    0.47
   6   4 -14    2.55    0.48
   6   4 -14    1.76    0.41
  -4   6 -14    1.46    0.43
  -6  -4 -14    2.31    0.32
  -4   6 -14    1.76    0.45
  -6   6  14    1.27    0.42
  -6  -6  14    1.91    0.43
   6   6  14    2.24    0.51
   6  -6  14    1.80    0.49
  -6  -6 -14    1.91    0.28
   6   6 -14    1.62    0.36
   7  -3  14  115.53    3.25
  -7   3  14  115.39    3.33
  -3  -7  14  108.84    2.99
   3   7  14  112.27    3.12
   7  -3 -14  117.10    3.39
  -7   3 -14  110.52    3.02
   3   7 -14  113.02    3.05
  -3  -7 -14  111.81    2.62
   1   7  14  106.43    2.94
   7  -1  14  108.73    2.86
  -1  -7 -14  106.54    2.65
   1   7 -14  100.49    2.96
  -7   1 -14  103.23    2.86
   7  -1 -14  102.45    3.17
   1   7 -14  103.69    3.15
  -1   7  14   99.45    2.56
   7   1  14  100.00    3.05
  -1   7  14  101.81    2.82
  -1   7 -14   98.87    2.97
  -7  -1 -14   98.31    2.62
  -1   7 -14   95.91    3.04
   7   1 -14  100.97    3.00
  -7  -3  14   76.05    2.37
  -3   7  14   79.74    2.43
   3  -7  14   76.64    2.58
  -3   7  14   84.18    2.41
  -3   7 -14   78.90    2.70
   7   3 -14   77.36    2.38
  -7  -3 -14   77.75    2.08
  -3   7 -14   77.64    2.63
   7   3 -14   76.46    2.44
   8  -2  14    3.91    0.60
   2   8  14    4.24    0.65
   8  -2 -14    2.87    0.58
  -8   2 -14    4.15    0.59
   2   8 -14    3.31    0.54
   2   8 -14    3.10    0.59
   0   8  14    0.62    0.32
   8   0 -14    0.23    0.27
  -8   0 -14    0.45    0.25
   0   8 -14    0.18    0.25
   0   8 -14    0.51    0.32
  -2   8  14    0.25    0.22
  -2   8  14   -0.13    0.21
  -2   8 -14    0.05    0.28
  -2   8 -14    0.46    0.32
  -8  -2 -14    0.16    0.18
   8   2 -14    0.13    0.26
   8   2 -14    0.33    0.27
   1   0  15   86.39    2.59
  -1   0  15   88.43    2.35
  -1   0  15   91.40    2.59
   0  -1  15   88.29    2.64
   1   0  15   89.95    2.33
   0   1  15   88.21    2.57
   0  -1  15   89.78    2.37
   0   1  15   89.11    2.31
   0   1 -15   88.99    2.40
   0  -1 -15   89.28    2.25
  -1   0 -15   90.21    2.26
   1   0 -15   91.65    2.25
   0   1 -15   85.90    2.21
   1   0 -15   90.81    2.41
  -2   1  15   24.76    1.12
   1   2  15   26.68    1.06
  -1  -2  15   25.41    1.14
   1   2  15   25.82    1.25
  -2   1  15   27.05    1.19
   2  -1  15   30.45    1.37
   2  -1  15   25.18    1.11
  -2   1 -15   25.26    1.04
   2  -1 -15   24.85    1.16
  -1  -2 -15   25.64    1.00
   2  -1 -15   26.26    1.04
   1   2 -15   26.30    1.19
  -2  -1  15   71.74    2.11
   2   1  15   72.53    2.36
  -1   2  15   72.27    2.07
   1  -2  15   74.68    2.16
   2   1  15   71.24    1.99
  -1   2  15   74.80    2.21
   1  -2  15   76.25    2.43
  -1   2 -15   74.90    2.17
   1  -2 -15   74.25    2.01
   2   1 -15   71.79    2.18
  -2  -1 -15   75.57    1.99
  -3   2  15   54.06    1.95
   3  -2  15   57.04    2.08
   2   3  15   58.45    2.08
   3  -2  15   59.76    1.92
  -2  -3  15   59.55    1.91
   2   3  15   57.04    1.61
   3  -2 -15   58.48    1.98
   2   3 -15   57.53    1.96
  -2  -3 -15   55.79    1.63
  -3   2 -15   59.18    1.78
   0   3  15   47.19    1.52
   3   0  15   48.61    1.86
   3   0  15   46.81    1.55
  -3   0  15   47.37    1.72
   0   3  15   45.97    1.70
   0  -3  15   47.33    1.67
  -3   0  15   45.52    1.65
   0   3 -15   48.29    1.72
   0  -3 -15   45.78    1.48
  -3   0 -15   51.15    1.55
   3   0 -15   47.52    1.73
   2  -3  15   98.90    2.98
   2  -3  15   96.53    2.70
  -2   3  15  101.37    2.77
  -3  -2  15  100.97    2.70
   3   2  15  102.54    3.02
   3   2  15   98.39    2.38
  -3  -2 -15   96.07    2.40
   2  -3 -15  101.08    2.58
   3   2 -15  101.86    2.80
  -2   3 -15   99.45    2.73
  -4   3  15   31.76    1.49
   4  -3  15   30.78    1.46
   4  -3  15   31.80    1.44
   3   4  15   35.42    1.63
  -3  -4  15   30.51    1.25
   3   4  15   30.61    1.22
   3   4 -15   31.05    1.43
  -3  -4 -15   31.51    1.10
   4  -3 -15   30.73    1.45
  -4   1  15   77.47    2.44
   4  -1  15   79.53    2.56
   1   4  15   82.19    2.04
  -1  -4  15   79.04    2.33
   4  -1  15   77.41    2.25
   1   4  15   79.52    2.46
   1   4 -15   78.91    2.41
  -4   1 -15   79.89    2.22
  -1  -4 -15   76.93    2.05
   4  -1 -15   76.42    2.44
  -1   4  15   66.10    2.03
   4   1  15   67.15    1.86
  -4  -1  15   66.07    2.10
  -1   4  15   63.48    1.99
   4   1  15   65.29    2.31
   1  -4  15   63.57    2.07
   1  -4 -15   69.51    1.96
   4   1 -15   61.07    2.12
  -4  -1 -15   62.18    1.83
  -1   4 -15   65.48    2.14
   4   3  15   26.35    1.43
   3  -4  15   27.63    1.39
  -3   4  15   24.01    1.26
   3  -4  15   26.03    1.29
   4   3 -15   25.76    1.29
  -3   4 -15   26.65    1.32
  -4  -3 -15   26.62    1.00
   4   3 -15   27.37    1.10
   4   5  15   36.43    1.48
   5  -4  15   36.85    1.65
  -4  -5  15   38.62    1.49
  -5   4  15   35.94    1.66
  -4  -5 -15   36.49    1.20
   4   5 -15   36.66    1.58
   2   5  15   71.35    2.06
   5  -2  15   70.51    2.34
   2   5  15   67.10    2.35
  -5   2  15   65.94    2.33
   5  -2  15   68.71    2.20
  -5   2 -15   68.34    2.10
   5  -2 -15   64.97    2.33
  -2  -5 -15   67.03    1.85
   2   5 -15   66.38    2.25
   0   5  15   27.38    1.28
   0  -5  15   27.10    1.30
   5   0  15   28.17    1.43
   0   5  15   29.76    1.13
   5   0  15   28.84    1.19
   0   5 -15   29.16    1.38
   0  -5 -15   28.16    1.15
  -5   0 -15   28.15    1.16
   5   0 -15   26.94    1.38
   2  -5  15   43.67    1.88
   2  -5  15   42.89    1.72
   5   2  15   42.81    1.88
  -2   5  15   43.43    1.67
  -2   5 -15   40.41    1.72
  -5  -2 -15   46.39    1.44
   5   2 -15   42.14    1.74
   5   4  15   32.84    1.68
   4  -5  15   30.22    1.50
  -5  -4  15   28.98    1.30
  -4   5  15   30.50    1.48
   5   4  15   32.11    1.35
  -4   5 -15   33.22    1.51
   5   4 -15   31.43    1.27
   5   4 -15   32.12    1.47
  -5  -4 -15   31.86    1.10
  -4   5 -15   32.68    1.55
   5   6  15   46.69    1.79
  -6   5  15   45.06    1.91
   6  -5  15   42.90    1.91
  -5  -6 -15   48.32    1.35
   5   6 -15   44.84    1.71
   3   6  15   28.88    1.33
  -3  -6  15   30.34    1.32
  -6   3  15   28.64    1.50
   6  -3  15   28.21    1.42
   3   6 -15   29.89    1.40
  -3  -6 -15   30.33    1.10
   6  -3 -15   29.79    1.54
   6  -1  15   35.79    1.46
  -6   1  15   35.50    1.63
   1   6  15   35.18    1.43
   6  -1  15   37.64    1.63
  -6   1 -15   35.54    1.42
   1   6 -15   37.61    1.62
   6  -1 -15   35.80    1.68
  -1  -6 -15   32.98    1.27
  -1   6  15   21.51    1.06
   1  -6  15   22.40    1.22
   6   1  15   23.70    1.33
  -6  -1 -15   22.10    1.03
  -1   6 -15   22.07    1.26
   6   1 -15   20.45    1.22
   3  -6  15   62.48    2.23
  -3   6  15   62.04    2.12
  -3   6 -15   62.21    2.27
   6   3 -15   60.98    2.16
  -3   6 -15   63.01    2.28
  -6  -3 -15   58.44    1.72
   6   3 -15   61.59    1.98
   6   5  15   19.58    1.12
  -5   6  15   18.90    1.17
   5  -6  15   22.45    1.34
  -6  -5 -15   19.30    0.80
  -5   6 -15   19.50    1.24
  -5   6 -15   19.33    1.18
   6   5 -15   19.10    1.08
   4   7  15   30.01    1.41
  -7   4  15   29.00    1.51
  -4  -7  15   27.95    1.29
   7  -4  15   25.83    1.42
   4   7 -15   27.48    1.29
   7  -4 -15   27.51    1.48
  -4  -7 -15   28.32    1.03
   7  -2  15   12.28    0.90
  -7   2  15   13.97    1.04
   2   7  15   14.55    0.96
   7  -2 -15   14.55    1.09
   2   7 -15   13.72    1.01
   2   7 -15   14.38    0.98
  -7   2 -15   14.55    0.92
  -2  -7 -15   13.69    0.77
   0   7  15   54.62    1.90
   7   0 -15   50.49    2.06
   0   7 -15   52.11    2.01
  -7   0 -15   52.17    1.80
   0   7 -15   50.19    2.07
  -2   7  15   25.03    1.20
   7   2 -15   25.48    1.36
  -2   7 -15   28.17    1.50
  -2   7 -15   28.53    1.47
  -7  -2 -15   26.73    1.13
  -4   7  15   24.60    1.27
  -4   7 -15   21.41    1.31
  -7  -4 -15   24.85    0.98
   7   4 -15   23.44    1.19
   7   4 -15   23.77    1.22
  -4   7 -15   25.35    1.41
   1   8  15   36.41    1.56
  -8   1 -15   37.63    1.52
   1   8 -15   35.03    1.56
   8  -1 -15   34.55    1.70
  -1   8  15   25.32    1.27
  -1   8 -15   24.40    1.36
  -8  -1 -15   26.47    1.19
  -1   8 -15   25.47    1.45
   8   1 -15   27.31    1.43
   0   0  16  168.63    4.16
   0   0  16  164.27    3.75
   0   0 -16  169.44    3.68
   0   0 -16  167.10    3.78
  -1   1  16   10.38    0.72
   1   1  16   10.48    0.69
  -1  -1  16    9.06    0.69
  -1  -1  16    9.71    0.81
   1  -1  16    9.17    0.70
   1  -1  16   10.18    0.82
   1   1  16    9.29    0.77
  -1   1  16    8.98    0.73
   1   1 -16    7.98    0.67
  -1   1 -16   10.15    0.72
   1  -1 -16    8.33    0.59
  -1  -1 -16    9.85    0.62
  -1   1 -16    9.34    0.61
  -2   0  16  231.42    4.96
   0  -2  16  227.05    4.94
   2   0  16  228.20    4.81
  -2   0  16  231.82    5.23
   2   0  16  232.26    5.41
   0  -2  16  228.12    5.46
   0   2  16  230.58    4.77
   0   2  16  233.50    5.26
  -2   0 -16  229.79    4.80
   0  -2 -16  235.05    4.80
   0   2 -16  224.07    4.98
   2   0 -16  230.69    5.02
   2   2  16  192.94    4.02
   2   2  16  194.56    4.70
  -2   2  16  198.45    4.29
   2  -2  16  186.07    4.68
  -2   2  16  192.05    4.36
  -2  -2  16  181.82    4.23
   2  -2  16  183.21    4.25
  -2  -2 -16  185.62    4.03
  -2   2 -16  185.87    4.09
  -2   2 -16  182.97    4.23
   2   2 -16  189.47    4.37
   2  -2 -16  187.96    4.13
   1   3  16    0.28    0.17
   1   3  16   -0.02    0.18
   3  -1  16    0.53    0.25
   3  -1  16   -0.05    0.20
  -3   1  16   -0.11    0.17
  -3   1  16    0.25    0.21
  -1  -3  16    0.09    0.20
   3  -1 -16    0.36    0.24
  -1  -3 -16    0.19    0.16
   1   3 -16    0.16    0.21
  -3   1 -16    0.20    0.17
  -3  -1  16    0.22    0.21
   1  -3  16    0.50    0.26
   3   1  16    0.70    0.25
   1  -3  16    0.26    0.26
  -1   3  16    0.56    0.24
   3   1  16   -0.08    0.20
  -1   3  16    0.45    0.23
  -1   3 -16    0.19    0.23
   1  -3 -16    0.22    0.17
   3   1 -16    0.47    0.25
  -3  -1 -16    0.15    0.15
   3   3  16    4.09    0.66
   3  -3  16    4.62    0.70
   3  -3  16    4.38    0.62
  -3  -3  16    4.11    0.60
  -3   3  16    5.17    0.70
   3   3 -16    5.27    0.69
  -3  -3 -16    4.72    0.44
   2   4  16  118.72    3.42
  -2  -4  16  124.93    3.22
   4  -2  16  124.18    3.20
  -4   2  16  115.51    3.30
   4  -2  16  119.74    3.44
  -4   2 -16  119.33    3.04
   4  -2 -16  124.50    3.37
  -2  -4 -16  117.17    2.83
   2   4 -16  121.99    3.30
   4   0  16  161.16    3.68
  -4   0  16  160.36    3.92
   0  -4  16  159.75    3.90
   4   0  16  150.35    4.17
   0   4  16  164.13    4.01
   0   4  16  160.92    3.60
  -4   0  16  158.50    3.89
  -4   0 -16  158.37    3.67
   0  -4 -16  165.90    3.67
   0   4 -16  159.59    3.98
   4   0 -16  160.16    4.03
   4   2  16  135.68    3.87
   4   2  16  145.66    3.08
   2  -4  16  137.46    3.59
  -2   4  16  137.74    3.51
   2  -4  16  136.32    3.86
  -4  -2  16  143.49    3.55
   4   2 -16  138.53    3.64
  -2   4 -16  133.42    3.56
  -4  -2 -16  138.96    3.20
  -4   4  16  147.38    3.85
   4   4  16  148.19    4.12
   4  -4  16  143.58    3.79
   4   4 -16  139.93    3.73
  -4   4 -16  144.02    3.74
  -4  -4 -16  143.56    3.22
   5  -3  16    7.68    0.73
   3   5  16    8.91    0.84
  -5   3  16    8.00    0.91
   3   5 -16    6.39    0.77
   5  -3 -16    8.86    0.82
  -3  -5 -16    7.52    0.54
   1   5  16    0.49    0.28
   5  -1  16    0.57    0.33
  -5   1  16    1.03    0.37
   5  -1  16    1.44    0.37
  -1  -5 -16    0.75    0.24
   1   5 -16    0.44    0.28
   5  -1 -16    0.24    0.25
  -5   1 -16    1.62    0.37
   1  -5  16    0.41    0.27
   5   1  16    0.24    0.25
   5   1  16    0.13    0.18
  -5  -1  16    0.22    0.23
   1  -5 -16    0.54    0.23
  -5  -1 -16    0.63    0.24
   5   1 -16    0.30    0.25
  -1   5 -16    0.13    0.22
   3  -5  16    2.09    0.48
   5   3  16    2.46    0.55
   3  -5  16    2.09    0.48
  -3   5  16    2.22    0.48
  -3   5 -16    1.96    0.48
  -3   5 -16    2.41    0.52
   5   3 -16    2.40    0.43
   5   3 -16    1.95    0.46
  -5  -3 -16    2.25    0.36
   5   5  16    2.81    0.50
   5  -5  16    4.58    0.72
  -5   5  16    3.16    0.57
  -5  -5 -16    4.05    0.45
   5   5 -16    4.95    0.67
   4   6  16   70.15    2.24
   6  -4  16   69.38    2.45
  -6   4  16   68.57    2.45
   4   6 -16   64.34    2.23
  -4  -6 -16   71.23    1.87
  -6   2  16  113.80    3.37
   6  -2  16  113.56    3.16
   2   6 -16  114.76    3.23
   6  -2 -16  116.53    3.42
  -2  -6 -16  114.62    2.81
   6   0  16  116.71    3.43
  -6   0  16  117.90    3.26
   6   0  16  118.12    2.95
   6   0 -16  115.32    3.39
   0  -6 -16  117.78    2.99
   0   6 -16  117.61    3.33
  -6   0 -16  115.51    3.00
   6   2  16   86.12    2.94
   2  -6  16   90.14    2.79
   2  -6  16   89.14    2.91
  -2   6  16   92.89    2.62
   6   2 -16   89.79    2.80
  -6  -2 -16   82.03    2.32
  -2   6 -16   87.24    2.86
  -2   6 -16   89.30    2.83
   4  -6  16   76.29    2.63
  -4   6  16   79.72    2.55
  -4   6 -16   78.94    2.63
   6   4 -16   76.91    2.50
  -6  -4 -16   79.14    2.06
  -4   6 -16   79.35    2.66
  -7   3  16    0.76    0.36
   3   7  16    1.29    0.39
   7  -3  16    0.72    0.32
  -3  -7 -16    1.16    0.28
   3   7 -16    0.40    0.31
   3   7 -16    0.53    0.29
   7  -3 -16    0.72    0.37
   7  -1  16    1.10    0.35
  -7   1 -16    1.38    0.35
   1   7 -16    0.90    0.37
   7  -1 -16    0.72    0.36
   1   7 -16    1.11    0.38
   7   1  16    4.45    0.69
  -1   7 -16    3.68    0.64
  -7  -1 -16    5.62    0.53
   7   1 -16    4.63    0.70
  -1   7 -16    4.65    0.72
   3  -7  16    0.90    0.37
  -3   7  16    0.60    0.28
   7   3 -16    0.75    0.33
   7   3 -16    0.88    0.35
  -3   7 -16    0.66    0.36
  -7  -3 -16    0.90    0.27
  -3   7 -16    0.42    0.31
   1   0  17   33.78    1.37
   0   1  17   34.00    1.36
   0   1  17   34.39    1.54
   0  -1  17   31.70    1.54
  -1   0  17   32.37    1.39
  -1   0  17   33.68    1.53
   1   0  17   33.93    1.57
   0  -1  17   34.35    1.41
   0   1 -17   35.64    1.45
   0  -1 -17   33.73    1.28
  -1   0 -17   34.65    1.29
   1   0 -17   35.31    1.44
   1   2  17   70.39    2.40
  -2   1  17   70.24    2.23
  -1  -2  17   69.68    2.49
  -1  -2  17   70.82    2.23
   2  -1  17   71.08    2.48
  -2   1  17   70.51    2.27
   2  -1  17   72.59    2.20
   1   2  17   71.16    2.06
  -1  -2 -17   71.78    2.03
   1   2 -17   70.06    2.27
  -2   1 -17   73.27    2.10
   2  -1 -17   72.86    2.29
   2   1  17   73.49    2.13
  -1   2  17   74.26    2.23
  -2  -1  17   72.93    2.47
  -1   2  17   72.28    2.32
   1  -2  17   74.41    2.28
   1  -2  17   72.14    2.54
  -2  -1  17   74.61    2.31
   2   1  17   76.33    2.55
  -1   2 -17   73.47    2.29
   1  -2 -17   72.90    2.12
  -2  -1 -17   73.44    2.11
   2   1 -17   75.17    2.35
  -2  -3  17   24.07    1.24
   3  -2  17   24.73    1.23
   2   3  17   22.77    1.01
   2   3  17   23.36    1.32
   3  -2  17   23.62    1.36
  -2  -3 -17   24.51    1.05
   2   3 -17   23.96    1.28
  -3   2 -17   25.10    1.13
   3  -2 -17   23.33    1.25
  -3   0  17   71.52    2.33
   0  -3  17   79.19    2.39
   0  -3  17   75.46    2.67
   0   3  17   73.34    2.40
   3   0  17   77.36    2.62
  -3   0  17   76.48    2.41
   3   0  17   71.11    2.17
   0   3  17   80.09    2.21
   0   3 -17   75.29    2.39
   3   0 -17   71.64    2.41
   0  -3 -17   75.31    2.15
  -3   0 -17   72.14    2.14
  -3  -2  17   36.36    1.52
   3   2  17   35.87    1.28
   2  -3  17   33.61    1.66
   3   2  17   32.95    1.63
   2  -3  17   32.71    1.47
  -2   3  17   33.78    1.44
   2  -3 -17   31.42    1.31
   3   2 -17   31.00    1.49
  -3  -2 -17   32.24    1.26
  -2   3 -17   32.54    1.47
   4  -3  17   46.44    1.92
  -4   3  17   44.93    1.87
   3   4  17   43.18    1.93
   4  -3  17   45.48    1.82
  -3  -4 -17   44.67    1.47
   3   4 -17   43.55    1.84
  -1  -4  17   23.27    1.22
   4  -1  17   24.88    1.19
   4  -1  17   23.41    1.35
   1   4  17   25.10    1.05
   1   4  17   24.24    1.29
  -4   1  17   21.64    1.22
   4  -1 -17   22.85    1.28
  -1  -4 -17   23.15    1.05
  -4   1 -17   23.71    1.12
   1   4 -17   21.77    1.24
  -1   4  17   33.58    1.38
  -1   4  17   33.00    1.43
  -4  -1  17   35.27    1.57
   1  -4  17   33.50    1.71
  -4  -1  17   34.57    1.52
   1  -4  17   31.25    1.46
   4   1  17   32.93    1.65
   4   1  17   33.87    1.30
   4   1 -17   36.07    1.62
   1  -4 -17   34.03    1.36
  -1   4 -17   33.37    1.53
  -4  -1 -17   32.16    1.29
  -3   4  17   53.59    2.02
   3  -4  17   54.60    2.05
   4   3  17   55.47    2.25
   3  -4  17   52.80    2.11
  -4  -3 -17   53.63    1.68
  -3   4 -17   54.63    2.03
   4   3 -17   53.53    2.05
   5  -4  17   39.18    1.72
  -5   4  17   35.36    1.68
  -4  -5 -17   34.97    1.25
   4   5 -17   34.56    1.60
  -5   2  17   27.99    1.49
   5  -2  17   30.44    1.50
   5  -2  17   27.08    1.34
   2   5  17   29.20    1.51
   2   5 -17   25.53    1.38
  -2  -5 -17   28.29    1.15
   5  -2 -17   27.39    1.47
  -5   2 -17   30.32    1.32
   0   5  17   43.99    1.52
   0   5  17   46.20    1.78
   5   0  17   43.64    1.93
   0  -5  17   47.05    1.84
   5   0  17   45.63    1.63
  -5   0  17   44.85    1.83
   0  -5 -17   45.82    1.60
   0   5 -17   44.79    1.85
   5   0 -17   43.93    1.90
  -5   0 -17   46.08    1.64
   2  -5  17   21.70    1.24
   2  -5  17   21.65    1.34
   5   2  17   21.03    1.33
   5   2 -17   19.80    1.22
  -5  -2 -17   19.88    0.98
  -2   5 -17   19.76    1.21
   4  -5  17   42.88    1.85
   5   4  17   43.36    2.02
  -4   5  17   44.25    1.85
   5   4 -17   45.64    1.87
  -4   5 -17   44.48    1.84
  -5  -4 -17   45.41    1.47
   6  -3  17   18.92    1.16
  -6   3  17   19.35    1.24
   3   6 -17   20.26    1.19
   6  -3 -17   20.17    1.26
  -3  -6 -17   19.34    0.92
   6  -1  17   50.97    1.84
   6  -1  17   50.33    2.01
  -6   1  17   50.54    1.98
  -1  -6 -17   49.97    1.69
   1   6 -17   49.46    1.99
  -6   1 -17   52.83    1.84
   6  -1 -17   51.49    2.11
   1  -6  17   31.81    1.70
   6   1  17   33.32    1.67
   1  -6  17   31.62    1.53
  -1   6  17   30.19    1.26
   6   1 -17   29.07    1.55
  -6  -1 -17   32.30    1.33
  -1   6 -17   34.68    1.63
   3  -6  17   14.74    1.06
  -3   6  17   15.52    1.00
   6   3 -17   15.96    1.08
  -3   6 -17   15.62    1.10
  -3   6 -17   15.27    1.08
   6   3 -17   17.06    0.97
  -6  -3 -17   16.07    0.85
   7  -2  17   34.01    1.51
   2   7 -17   35.63    1.60
   2   7 -17   36.13    1.68
   7  -2 -17   35.29    1.72
  -7   2 -17   35.23    1.50
  -2  -7 -17   34.86    1.33
   7   0 -17   17.53    1.20
  -7   0 -17   17.51    0.99
   0   7 -17   17.25    1.14
   0   7 -17   17.79    1.19
  -2   7  17   34.63    1.35
   7   2 -17   34.29    1.48
   7   2 -17   36.80    1.68
  -2   7 -17   32.93    1.66
  -2   7 -17   34.36    1.66
  -7  -2 -17   33.39    1.34
   0   0  18    0.12    0.21
   0   0  18   -0.12    0.20
   0   0 -18    0.04    0.16
  -1  -1  18  148.81    3.73
   1   1  18  153.13    3.62
   1  -1  18  145.68    4.06
  -1  -1  18  153.63    4.09
  -1   1  18  153.09    3.97
   1   1  18  150.48    4.05
   1  -1  18  147.76    3.70
  -1   1  18  150.51    3.71
   1   1 -18  149.10    3.77
  -1  -1 -18  156.86    3.58
  -1   1 -18  154.37    3.54
   1  -1 -18  153.20    3.58
   2   0  18   -0.24    0.18
   0   2  18    0.67    0.32
   0   2  18    0.04    0.19
   2   0  18    0.26    0.21
   0  -2  18   -0.33    0.15
  -2   0  18    0.21    0.27
  -2   0  18    0.53    0.30
   0  -2  18    0.01    0.20
   0  -2 -18    0.08    0.16
   2   0 -18    0.06    0.21
  -2   0 -18   -0.04    0.15
   0   2 -18    0.80    0.32
   2  -2  18   -0.15    0.19
   2   2  18    0.14    0.19
  -2  -2  18   -0.14    0.18
  -2   2  18    0.28    0.24
  -2  -2  18    0.51    0.33
  -2   2  18    0.34    0.24
   2   2  18    1.29    0.41
   2  -2  18    0.02    0.20
   2   2 -18    0.16    0.25
  -2  -2 -18    0.16    0.17
  -3   1  18   96.48    2.85
  -1  -3  18   92.14    2.78
  -3   1  18   97.90    2.79
   1   3  18   94.32    2.51
  -1  -3  18   93.01    3.13
   3  -1  18   96.30    2.72
   3  -1  18   94.36    3.06
   1   3  18   93.52    2.95
  -3   1 -18   94.05    2.60
   3  -1 -18   94.02    2.87
  -1  -3 -18   94.37    2.54
   1   3 -18   93.41    2.85
  -3  -1  18  211.44    5.08
  -1   3  18  203.15    4.63
  -3  -1  18  210.08    4.84
   1  -3  18  200.35    5.24
   3   1  18  207.12    5.21
  -1   3  18  213.31    4.89
   3   1  18  211.70    4.51
   1  -3  18  194.46    4.72
  -1   3 -18  203.79    4.78
   3   1 -18  204.78    4.90
  -3  -1 -18  207.09    4.54
   1  -3 -18  206.60    4.58
   3   3  18  102.31    3.21
  -3   3  18   94.74    2.86
  -3  -3  18  101.84    2.95
   3  -3  18   97.91    3.18
   3  -3  18   98.11    2.92
   3   3 -18  101.61    3.05
  -3  -3 -18  102.06    2.61
   2   4  18    0.45    0.30
  -2  -4  18    0.80    0.34
   4  -2  18    1.06    0.41
  -4   2  18    0.42    0.30
   4  -2  18    0.16    0.23
   2   4 -18    0.04    0.22
  -4   2 -18    0.09    0.18
   4  -2 -18    0.19    0.25
  -4   0  18    0.02    0.24
   0   4  18    0.12    0.23
   0  -4  18   -0.10    0.19
   0  -4  18    0.11    0.27
   0   4  18    0.20    0.21
   4   0  18    0.16    0.21
   4   0  18    0.28    0.26
  -4   0 -18    0.37    0.22
   0  -4 -18    0.45    0.22
   0   4 -18    0.24    0.26
   4   0 -18    0.29    0.29
  -4  -2  18    0.28    0.27
  -2   4  18   -0.08    0.18
   2  -4  18    0.01    0.26
   2  -4  18   -0.13    0.18
   4   2  18    0.10    0.21
  -2   4 -18   -0.08    0.22
   4   2 -18    0.06    0.25
  -4  -2 -18   -0.03    0.15
   4  -4  18    0.03    0.23
   4   4  18    0.03    0.25
  -4   4  18    0.12    0.26
  -4  -4 -18    0.07    0.16
  -4   4 -18    0.23    0.28
   4   4 -18    0.12    0.26
   3   5  18   84.62    2.92
   5  -3  18   88.72    2.75
  -5   3  18   90.67    2.90
  -3  -5 -18   87.77    2.34
   3   5 -18   85.06    2.78
  -5   1  18  146.03    3.82
   5  -1  18  137.81    3.97
   5  -1  18  133.61    3.50
   1   5  18  137.67    3.79
   5  -1 -18  141.28    3.90
   1   5 -18  139.28    3.79
  -5   1 -18  139.07    3.50
  -1  -5 -18  144.71    3.42
   5   1  18   54.57    2.23
  -1   5  18   54.32    1.84
   1  -5  18   56.27    2.34
   5   1  18   54.13    1.70
  -5  -1  18   54.74    2.07
   1  -5  18   52.68    2.05
   5   1 -18   53.13    2.14
  -5  -1 -18   52.19    1.79
  -1   5 -18   60.10    2.20
   3  -5  18   93.14    2.96
   3  -5  18   96.35    3.07
   5   3  18   98.99    3.25
   5   3 -18   99.75    3.03
  -3   5 -18   94.32    2.99
  -5  -3 -18   97.00    2.54
   6  -2  18    0.06    0.23
  -2  -6 -18    0.16    0.20
  -6   2 -18    0.78    0.29
   6  -2 -18    0.29    0.28
   2   6 -18   -0.15    0.21
   6   0  18    0.41    0.25
   6   0  18    0.27    0.28
  -6   0  18    0.72    0.35
   0   6 -18    0.13    0.25
  -6   0 -18    0.46    0.24
   6   0 -18    0.23    0.28
  -2   6  18    0.35    0.25
   2  -6  18    0.27    0.27
   6   2  18   -0.02    0.21
   2  -6  18    0.48    0.34
  -2   6 -18    0.22    0.26
   6   2 -18    0.22    0.27
  -2   6 -18    0.08    0.27
   0  -1  19   28.06    1.37
   1   0  19   26.92    1.31
   0   1  19   28.25    1.46
  -1   0  19   27.09    1.43
   1   0  19   32.72    1.61
   0   1  19   28.39    1.32
  -1   0  19   28.80    1.38
   0  -1  19   27.87    1.50
   0  -1 -19   28.20    1.23
  -1   0 -19   28.55    1.24
  -1  -2  19   51.74    1.95
  -1  -2  19   47.89    2.08
   1   2  19   47.14    2.00
   2  -1  19   44.95    2.03
  -2   1  19   49.62    1.93
   1   2  19   50.65    1.76
  -2   1  19   49.26    1.90
   2  -1  19   49.84    1.86
  -2   1 -19   49.52    1.71
  -1  -2 -19   47.06    1.67
   1   2 -19   49.16    1.95
  -1   2  19   61.37    2.20
  -2  -1  19   62.73    2.32
   2   1  19   59.76    2.33
   1  -2  19   59.61    2.12
   2   1  19   61.42    1.99
  -1   2  19   60.22    2.08
  -2  -1  19   61.99    2.18
   1  -2  19   58.83    2.36
  -2  -1 -19   60.64    1.94
   1  -2 -19   59.62    1.96
   2   1 -19   61.44    2.21
   3  -2  19   15.59    1.02
  -3   2  19   16.29    1.08
  -2  -3  19   15.91    1.20
   2   3  19   16.40    1.15
   3  -2  19   13.52    1.08
   2   3  19   15.10    0.85
  -2  -3  19   16.10    1.07
   2   3 -19   17.00    1.14
  -2  -3 -19   15.13    0.87
   0   3  19   53.23    2.06
   0   3  19   55.23    1.87
   3   0  19   54.12    1.88
  -3   0  19   52.39    2.00
   0  -3  19   50.35    2.22
   0  -3  19   51.87    1.99
  -3   0  19   54.57    2.05
   3   0  19   52.20    2.19
  -3   0 -19   52.58    1.82
   0  -3 -19   54.77    1.84
   0   3 -19   51.85    2.02
   3   0 -19   52.95    2.07
   2  -3  19   31.81    1.66
  -3  -2  19   31.05    1.50
   3   2  19   31.03    1.64
  -3  -2  19   30.31    1.61
   3   2  19   32.45    1.27
  -2   3  19   31.24    1.46
   2  -3  19   30.73    1.49
  -3  -2 -19   29.60    1.27
   3   2 -19   29.25    1.51
   4  -3  19   29.78    1.50
   4  -3  19   31.30    1.64
   3   4  19   31.60    1.67
  -4   3  19   34.65    1.59
   3   4 -19   32.55    1.61
  -3  -4 -19   33.15    1.30
  -1  -4  19   17.93    1.32
   4  -1  19   21.27    1.15
   1   4  19   20.36    1.23
   4  -1  19   20.04    1.30
  -4   1  19   19.43    1.20
  -1  -4  19   17.90    1.15
   1   4  19   20.81    1.00
   4  -1 -19   21.22    1.30
  -1  -4 -19   19.93    1.03
  -4   1 -19   19.97    1.07
   1   4 -19   19.41    1.22
   4   1  19   28.30    1.57
   4   1  19   25.28    1.15
   1  -4  19   24.60    1.35
  -4  -1  19   29.11    1.46
  -1   4  19   25.79    1.25
   1  -4  19   23.26    1.48
  -4  -1  19   24.81    1.37
   4   1 -19   27.93    1.49
   1  -4 -19   25.33    1.21
  -1   4 -19   28.75    1.46
  -4  -1 -19   26.05    1.21
   3  -4  19   41.96    1.84
   4   3  19   44.60    2.05
   3  -4  19   45.05    2.01
  -3   4  19   44.91    1.81
   4   3 -19   47.57    1.98
  -4  -3 -19   46.57    1.59
   2   5  19   27.58    1.49
  -5   2  19   25.70    1.41
   5  -2  19   26.50    1.34
   5  -2  19   27.33    1.49
   2   5 -19   24.50    1.39
   5  -2 -19   28.29    1.51
  -2  -5 -19   26.24    1.17
   0   5  19   39.83    1.44
   5   0  19   36.92    1.47
   0  -5  19   36.29    1.66
  -5   0  19   35.93    1.68
   5   0  19   37.99    1.83
   0  -5  19   36.49    1.92
   0  -5 -19   36.34    1.47
   0   5 -19   34.47    1.67
  -5   0 -19   36.68    1.49
   5   0 -19   37.72    1.79
   2  -5  19   14.73    1.12
  -5  -2  19   13.71    1.04
   5   2  19   12.83    1.08
  -2   5  19   12.31    0.87
   2  -5  19   12.29    0.97
  -2   5 -19   13.27    1.01
   5   2 -19   12.23    1.00
  -5  -2 -19   13.70    0.84
   6  -1  19   40.41    1.83
   6  -1  19   43.37    1.67
  -6   1  19   44.63    1.89
   1   6 -19   42.23    1.85
   6  -1 -19   44.08    1.95
  -1  -6 -19   42.84    1.58
   6   1  19   20.70    1.33
  -1   6  19   21.25    1.03
   1  -6  19   21.78    1.40
   6   1 -19   21.56    1.33
  -1   6 -19   20.82    1.28
  -6  -1 -19   20.99    1.07
  -1   6 -19   21.00    1.31
   0   0  20   78.22    2.48
   0   0  20   74.45    2.68
  -1  -1  20    3.54    0.61
   1  -1  20    3.34    0.65
   1  -1  20    2.74    0.51
   1   1  20    3.58    0.57
   1   1  20    3.30    0.64
  -1   1  20    3.43    0.60
  -1  -1  20    3.94    0.68
  -1   1  20    4.54    0.66
   1   1 -20    3.57    0.62
  -1  -1 -20    4.04    0.54
  -2   0  20  129.46    3.56
   0   2  20  132.14    3.41
   0   2  20  132.54    3.72
   2   0  20  123.81    3.83
  -2   0  20  134.05    3.72
   0  -2  20  126.24    3.52
   2   0  20  132.72    3.44
   0   2 -20  131.84    3.57
  -2   0 -20  130.69    3.32
   2   0 -20  131.83    3.60
   0  -2 -20  133.59    3.35
  -2   2  20   96.73    2.93
  -2  -2  20  101.87    3.26
  -2  -2  20   98.38    3.00
   2   2  20   94.74    3.17
   2   2  20  104.71    2.73
   2  -2  20  100.44    3.32
  -2   2  20  102.23    2.98
   2  -2  20   94.17    2.89
  -2  -2 -20   94.43    2.68
   2   2 -20   98.95    3.06
   3  -1  20    0.26    0.24
  -1  -3  20    0.90    0.36
  -1  -3  20   -0.02    0.27
   3  -1  20    1.52    0.49
  -3   1  20    0.72    0.35
   1   3  20    0.58    0.32
   1   3  20    0.05    0.20
  -1  -3 -20   -0.10    0.15
  -3   1 -20    0.04    0.18
   1   3 -20    0.43    0.30
   3   1  20    0.09    0.25
  -3  -1  20    0.52    0.31
   1  -3  20    0.10    0.28
  -1   3  20    1.04    0.36
   3   1  20    0.13    0.20
  -1   3  20    0.20    0.24
   1  -3  20   -0.08    0.20
  -3  -1  20   -0.09    0.20
  -3  -1 -20    0.58    0.25
   1  -3 -20    0.22    0.22
   3   1 -20    0.22    0.29
  -1   3 -20    0.62    0.32
   3   3  20    2.23    0.55
  -3  -3  20    2.49    0.60
   3  -3  20    2.37    0.57
   3  -3  20    1.90    0.46
  -3  -3  20    3.43    0.63
  -3   3  20    2.59    0.55
   3   3 -20    2.21    0.53
  -3  -3 -20    2.03    0.39
   4  -2  20   66.28    2.55
  -4   2  20   67.27    2.41
   2   4  20   67.22    2.51
   4  -2  20   68.13    2.32
  -2  -4  20   68.88    2.71
  -2  -4 -20   69.32    2.10
   2   4 -20   65.78    2.43
   0  -4  20   90.42    2.82
   4   0  20   91.90    3.11
   0   4  20   88.49    2.79
   0  -4  20   88.11    3.15
   0   4  20   92.30    2.55
  -4   0  20   89.26    2.85
   4   0  20   89.48    2.58
   0   4 -20   87.71    2.84
   0  -4 -20   88.35    2.55
  -4   0 -20   88.24    2.58
   4   0 -20   84.73    2.88
   2  -4  20   69.28    2.65
  -4  -2  20   67.64    2.42
  -2   4  20   69.90    2.33
   2  -4  20   71.21    2.46
  -4  -2  20   72.05    2.57
   4   2  20   72.76    2.69
  -4  -2 -20   72.42    2.17
   4   2 -20   70.82    2.55
  -2   4 -20   71.06    2.46
   5  -1  20    0.27    0.31
   1   5  20    0.99    0.39
  -1  -5  20    0.45    0.36
   5  -1  20    0.33    0.26
  -5   1  20    0.55    0.37
  -1  -5 -20    0.52    0.26
   5  -1 -20    0.21    0.32
   1   5 -20    0.27    0.30
  -5   1 -20    0.47    0.27
   5   1  20    0.25    0.29
   1  -5  20    0.25    0.27
  -1   5  20    0.26    0.23
   1  -5  20    0.30    0.33
  -5  -1  20    0.50    0.33
  -5  -1 -20    0.05    0.20
   5   1 -20    0.27    0.29
  -1   5 -20    0.16    0.29
   1   0  21   39.20    1.66
   1   0  21   39.30    1.87
  -1   0  21   36.32    1.67
   0  -1  21   39.56    1.90
   0  -1  21   36.88    1.67
  -1   0  21   36.70    1.77
   0   1  21   38.64    1.82
   0   1  21   36.44    1.62
   2  -1  21   11.11    0.87
  -1  -2  21   12.19    1.06
  -2   1  21   11.80    0.94
   1   2  21   12.07    1.01
  -1  -2  21   11.88    0.95
   1   2  21   12.02    0.86
   2  -1  21   14.02    1.12
  -2   1  21   12.18    0.96
   1   2 -21   12.00    0.97
  -1  -2 -21   11.92    0.82
   1  -2  21   36.67    1.88
  -2  -1  21   37.49    1.72
  -1   2  21   37.50    1.64
   2   1  21   36.87    1.85
  -2  -1  21   39.94    1.84
  -1   2  21   38.52    1.72
   2   1  21   40.00    1.61
   1  -2  21   34.97    1.64
   2   1 -21   38.52    1.76
  -2  -1 -21   37.78    1.52
   3  -2  21   21.54    1.41
   3  -2  21   21.99    1.24
   2   3  21   22.32    1.37
  -2  -3  21   21.14    1.40
  -3   2  21   20.62    1.25
   2   3  21   21.23    1.04
  -2  -3  21   22.13    1.30
   2   3 -21   22.96    1.36
  -2  -3 -21   21.24    1.10
  -3   0  21   22.82    1.34
   0   3  21   23.34    1.21
   3   0  21   23.05    1.46
   0   3  21   24.69    1.38
   0  -3  21   21.64    1.45
  -3   0  21   23.51    1.32
   3   0  21   23.63    1.23
   0  -3  21   25.61    1.40
   0  -3 -21   26.08    1.24
   0   3 -21   24.31    1.36
  -3   0 -21   24.17    1.19
   3   0 -21   24.65    1.42
  -3  -2  21   45.69    2.00
   2  -3  21   42.76    1.84
   2  -3  21   41.89    2.04
   3   2  21   44.29    1.57
  -2   3  21   42.94    1.79
  -3  -2  21   43.70    1.88
   3   2  21   41.45    1.98
   3   2 -21   45.42    1.97
  -3  -2 -21   43.80    1.63
   4  -1  21   33.43    1.52
  -1  -4  21   35.14    1.86
   4  -1  21   34.87    1.78
  -4   1  21   33.73    1.65
  -1  -4  21   32.71    1.60
   1   4  21   35.72    1.70
  -1  -4 -21   36.11    1.46
   4  -1 -21   36.50    1.74
   1   4 -21   34.75    1.67
  -4  -1  21   28.13    1.44
   1  -4  21   24.23    1.37
  -4  -1  21   24.11    1.39
  -1   4  21   24.92    1.26
   4   1  21   24.50    1.16
   4   1  21   24.23    1.49
   1  -4  21   26.73    1.59
  -1   4 -21   28.14    1.47
   4   1 -21   26.94    1.50
  -4  -1 -21   28.54    1.27
   0   0  22   -0.03    0.23
   0   0  22    0.21    0.28
   1  -1  22   82.64    2.68
  -1   1  22   84.36    2.71
   1   1  22   82.69    2.58
  -1  -1  22   83.28    2.77
   1  -1  22   83.54    2.98
  -1   1  22   83.05    2.82
   1   1  22   83.04    2.90
   0   2  22    1.48    0.44
   0  -2  22    1.35    0.42
   0   2  22    1.16    0.37
   2   0  22    2.13    0.57
   2   0  22    2.18    0.47
  -2   0  22    1.26    0.43
  -2   0  22    1.50    0.46
   0  -2  22    2.26    0.57
   2   2  22    2.04    0.54
  -2   2  22    0.19    0.26
  -2  -2  22   -0.10    0.26
   2   2  22    0.04    0.21
   2  -2  22    0.04    0.23
   2  -2  22    0.23    0.31
  -2  -2  22    0.98    0.42
   2   2 -22    0.59    0.35
  -2  -2 -22    0.24    0.24
  -3   1  22   78.79    2.68
   1   3  22   81.16    2.37
   1   3  22   78.14    2.75
  -1  -3  22   79.23    2.94
   3  -1  22   81.39    2.56
  -1  -3  22   79.81    2.68
   1   3 -22   80.68    2.73
   1  -3  22   54.71    2.15
   3   1  22   58.78    1.96
   3   1  22   54.76    2.35
   1  -3  22   54.98    2.39
  -1   3  22   57.29    2.06
  -3  -1  22   62.11    2.29
   3   1 -22   53.05    2.20
  -3  -1 -22   57.39    1.96
  -1   0  23   26.37    1.48
  -1   0  23   25.39    1.42
   1   0  23   24.38    1.50
   1   0  23   24.21    1.33
   0  -1  23   25.27    1.38
   0  -1  23   23.98    1.48
   0   1  23   26.06    1.48
   0   1  23   23.79    1.33
   1   2  23   32.71    1.44
   2  -1  23   31.58    1.52
   2  -1  23   32.03    1.75
  -2   1  23   30.44    1.56
  -1  -2  23   31.73    1.72
  -1  -2  23   32.44    1.60
  -2   1  23   30.76    1.55
   1   2  23   34.08    1.72
  -1  -2 -23   30.77    1.39
  -1   2  23   10.41    0.89
   2   1  23   11.01    0.84
  -1   2  23   10.01    0.86
   1  -2  23    9.82    0.97
  -2  -1  23   12.90    1.03
  -2  -1  23   10.66    0.95
   1  -2  23   10.75    0.90
   0   0   0    0.00    0.00
;
_shelx_hkl_checksum     45403
_shelx_res_file
;
TITL NT_LT_0m in I4(1)/a
CELL 0.71073 5.2945 5.2945 11.7470 90.000 90.000 90.000
ZERR 4.00 0.0002 0.0002 0.0005 0.000 0.000 0.000
LATT 2
SYMM -y+1/4, x+3/4, z+3/4
SYMM y+1/4, -x+1/4, z+1/4
SYMM -x, -y+1/2, z
SFAC O NA TC
UNIT 16 4 4
TEMP -173
SIZE 0.34 0.28 0.20
ACTA
L.S. 8
FMAP 2
PLAN 20
SHEL 5 0.5
OMIT -2 90
OMIT     1   2   3
OMIT     0   1   5
OMIT    -1   2   1
OMIT     1   1   4
OMIT     2   4  10
OMIT    -1   3  12
WGHT    0.002900    0.076900
EXTI    0.048863
FVAR       0.23941
TC1   3    0.500000    0.750000    0.125000    10.25000    0.00489    0.00489 =
         0.00574    0.00000    0.00000    0.00000
NA1   2    0.000000    0.250000    0.125000    10.25000    0.00988    0.00988 =
         0.00965    0.00000    0.00000    0.00000
O1    1    0.735651    0.620810    0.042615    11.00000    0.00795    0.00901 =
         0.00942   -0.00104    0.00202    0.00054
HKLF 4
REM  NT_LT_0m in I4(1)/a
REM R1 =  0.0092 for     661 Fo > 4sig(Fo)  and  0.0098 for all     678 data
REM     15 parameters refined using      0 restraints
END
WGHT      0.0029      0.0769
REM Highest difference peak  0.261,  deepest hole -0.337,  1-sigma level  0.075
Q1    1   0.7800  0.3802  0.0415  11.00000  0.05    0.26
Q2    1   0.6811  0.6783  0.0900  11.00000  0.05    0.23
Q3    1   0.5000  0.7500  0.0650  10.50000  0.05    0.21
Q4    1   0.5147  0.5207  0.0286  11.00000  0.05    0.20
Q5    1   0.7530  0.7794 -0.0127  11.00000  0.05    0.20
Q6    1   0.6866  0.7584  0.0463  11.00000  0.05    0.19
Q7    1  -0.2272  0.2733  0.1257  11.00000  0.05    0.18
Q8    1   0.0228  0.5554  0.1117  11.00000  0.05    0.18
Q9    1   0.7814  0.7903  0.0366  11.00000  0.05    0.18
Q10   1   0.9619  0.4510  0.0078  11.00000  0.05    0.17
Q11   1   0.7411  0.7168 -0.0559  11.00000  0.05    0.17
Q12   1   1.0656  0.5832  0.0476  11.00000  0.05    0.17
Q13   1   0.8199  0.7551 -0.0392  11.00000  0.05    0.17
Q14   1   0.5749  0.6439  0.0513  11.00000  0.05    0.17
Q15   1   0.8789  0.7837  0.0388  11.00000  0.05    0.17
Q16   1   1.0182  0.5012  0.0372  11.00000  0.05    0.16
Q17   1   0.2132  0.3252  0.1014  11.00000  0.05    0.16
Q18   1   0.6390  0.5588 -0.0353  11.00000  0.05    0.15
Q19   1   0.8192  0.7034 -0.0009  11.00000  0.05    0.15
Q20   1   0.5276  0.5639 -0.0361  11.00000  0.05    0.15
;
data_II
_chemical_name_systematic
;
Sodium tetraoxidotechnetate(VII)
;
_chemical_name_common     'sodium pertechnetate'
_chemical_formula_moiety     'O4 Tc, Na'
_chemical_formula_sum     'Na O4 Tc'
_chemical_formula_weight     185.9
_chemical_melting_point_lt     1063
_symmetry_cell_setting     tetragonal
_symmetry_space_group_name_H-M     'I 41/a'
_symmetry_space_group_name_Hall     '-I 4ad'
loop_
    _symmetry_equiv_pos_as_xyz
    'x, y, z'
    '-y+1/4, x+3/4, z+3/4'
    'y+1/4, -x+1/4, z+1/4'
    '-x, -y+1/2, z'
    'x+1/2, y+1/2, z+1/2'
    '-y+3/4, x+5/4, z+5/4'
    'y+3/4, -x+3/4, z+3/4'
    '-x+1/2, -y+1, z+1/2'
    '-x, -y, -z'
    'y-1/4, -x-3/4, -z-3/4'
    '-y-1/4, x-1/4, -z-1/4'
    'x, y-1/2, -z'
    '-x+1/2, -y+1/2, -z+1/2'
    'y+1/4, -x-1/4, -z-1/4'
    '-y+1/4, x+1/4, -z+1/4'
    'x+1/2, y, -z+1/2'
_cell_length_a     5.33250(10)
_cell_length_b     5.33250(10)
_cell_length_c     11.8503(3)
_cell_angle_alpha     90
_cell_angle_beta     90
_cell_angle_gamma     90
_cell_volume     336.970(15)
_cell_formula_units_Z     4
_cell_measurement_reflns_used     2097
_cell_measurement_theta_min     4.191
_cell_measurement_theta_max     35.201
_cell_measurement_temperature     296(2)
_exptl_crystal_description     'fragment'
_exptl_crystal_colour     'colourless'
_exptl_crystal_size_max     0.280
_exptl_crystal_size_mid     0.260
_exptl_crystal_size_min     0.200
_exptl_crystal_density_diffrn     3.664
_exptl_crystal_density_meas     ?
_exptl_crystal_density_method     ?
_exptl_crystal_F_000     344
_exptl_absorpt_coefficient_mu     4.233
_exptl_absorpt_correction_type     multi-scan
_exptl_absorpt_process_details
;
(<i>SADABS</i>; Bruker, 2008)
;
_exptl_absorpt_correction_T_min     0.386
_exptl_absorpt_correction_T_max     0.485
_exptl_special_details     ?
_diffrn_ambient_temperature     296(2)
_diffrn_radiation_type     MoK\a
_diffrn_radiation_wavelength     0.71073
_diffrn_radiation_source     ?
_diffrn_radiation_monochromator     graphite
_diffrn_measurement_device_type
                             'Bruker Kappa APEX II area-detector diffractometer'
_diffrn_measurement_method     '\w- and \f-scans'
_diffrn_detector_area_resol_mean     9.091
_diffrn_reflns_number     2371
_diffrn_reflns_av_R_equivalents     0.0161
_diffrn_reflns_theta_min     4.191
_diffrn_reflns_theta_max     34.894
_diffrn_reflns_theta_full     25.242
_diffrn_measured_fraction_theta_max     0.981
_diffrn_measured_fraction_theta_full     0.991
_diffrn_reflns_limit_h_min     -8
_diffrn_reflns_limit_h_max     7
_diffrn_reflns_limit_k_min     -8
_diffrn_reflns_limit_k_max     8
_diffrn_reflns_limit_l_min     -18
_diffrn_reflns_limit_l_max     18
_diffrn_standards_number     0
_diffrn_standards_interval_count     0
_diffrn_standards_interval_time     0
_diffrn_standards_decay_%     0
_reflns_number_total     365
_reflns_number_gt     350
_reflns_threshold_expression     'I > 2\s(I)'
_refine_ls_structure_factor_coef     Fsqd
_refine_ls_matrix_type     full
_refine_ls_R_factor_all     0.0087
_refine_ls_R_factor_gt     0.0081
_refine_ls_wR_factor_gt     0.0184
_refine_ls_wR_factor_ref     0.0186
_refine_ls_goodness_of_fit_ref     1.161
_refine_ls_restrained_S_all     1.161
_refine_ls_number_reflns     365
_refine_ls_number_parameters     15
_refine_ls_number_restraints     0
_refine_ls_hydrogen_treatment     undef
_refine_ls_weighting_scheme     calc
_refine_ls_weighting_details
              'w=1/[\s^2^(Fo^2^)+(0.0071P)^2^+0.0846P] where P=(Fo^2^+2Fc^2^)/3'
_atom_sites_solution_hydrogens     .
_atom_sites_solution_primary     ?
_atom_sites_solution_secondary     ?
_refine_ls_shift/su_max     0.000
_refine_ls_shift/su_mean     0.000
_refine_diff_density_max     0.231
_refine_diff_density_min     -0.328
_refine_ls_extinction_method     SHELXL
_refine_ls_extinction_coef     0.136(3)
_refine_ls_extinction_expression
                                  'Fc^*^=kFc[1+0.001xFc^2^\l^3^/sin(2\q)]^-1/4^'
loop_
    _atom_type_symbol
    _atom_type_description
    _atom_type_scat_dispersion_real
    _atom_type_scat_dispersion_imag
    _atom_type_scat_source
    'Na' 'Na' 0.0362 0.0249
                         'International Tables Vol C Tables 4.2.6.8 and 6.1.1.4'
    'O' 'O' 0.0106 0.0060
                         'International Tables Vol C Tables 4.2.6.8 and 6.1.1.4'
    'Tc' 'Tc' -1.4390 0.7593
                         'International Tables Vol C Tables 4.2.6.8 and 6.1.1.4'
_computing_data_collection
;
APEX2 (Bruker, 2008)
;
_computing_cell_refinement
;
SAINT-Plus (Bruker, 2008)
;
_computing_data_reduction
;
SAINT-Plus (Bruker, 2008)
;
_computing_structure_solution
;
SHELXS-2014 (Sheldrick, 2015a)
;
_computing_structure_refinement
;
SHELXL-2014 (Sheldrick, 2015b)
;
_computing_molecular_graphics
;
SHELXTL (Sheldrick, 2008)
;
_computing_publication_material
;
SHELXTL (Sheldrick, 2008)
;
loop_
    _atom_site_type_symbol
    _atom_site_label
    _atom_site_fract_x
    _atom_site_fract_y
    _atom_site_fract_z
    _atom_site_U_iso_or_equiv
    _atom_site_adp_type
    _atom_site_calc_flag
    _atom_site_occupancy
    _atom_site_disorder_assembly
    _atom_site_disorder_group
    Tc Tc1 0.5000 0.7500 0.1250 0.01434(6) Uani d 1 . .
    Na Na1 0.0000 0.2500 0.1250 0.02546(16) Uani d 1 . .
    O O1 0.73494(12) 0.62442(11) 0.04342(6) 0.02225(12) Uani d 1 . .
loop_
    _atom_site_aniso_label
    _atom_site_aniso_U_11
    _atom_site_aniso_U_22
    _atom_site_aniso_U_33
    _atom_site_aniso_U_12
    _atom_site_aniso_U_13
    _atom_site_aniso_U_23
    Tc1 0.01355(6) 0.01355(6) 0.01591(7) 0.000 0.000 0.000
    Na1 0.0261(2) 0.0261(2) 0.0242(4) 0.000 0.000 0.000
    O1 0.0200(2) 0.0225(2) 0.0242(3) 0.0005(2) 0.0050(2) -0.0030(2)
loop_
    _geom_bond_atom_site_label_1
    _geom_bond_atom_site_label_2
    _geom_bond_site_symmetry_2
    _geom_bond_distance
    _geom_bond_publ_flag
    Tc1 O1 15_655 1.7183(6) ?
    Tc1 O1 . 1.7183(6) y
    Tc1 O1 4_665 1.7183(6) ?
    Tc1 O1 10_576 1.7183(6) ?
    Na1 O1 12_455 2.5357(6) ?
    Na1 O1 3_465 2.5357(6) ?
    Na1 O1 6_534 2.5357(6) ?
    Na1 O1 9_665 2.5357(6) ?
    Na1 O1 10_576 2.6303(6) ?
    Na1 O1 15_545 2.6303(6) ?
    Na1 O1 4_655 2.6303(6) ?
    Na1 O1 1_455 2.6303(6) ?
    O1 Na1 9_665 2.5357(6) y
    O1 Na1 1_655 2.6304(6) y
loop_
    _geom_angle_atom_site_label_1
    _geom_angle_atom_site_label_2
    _geom_angle_atom_site_label_3
    _geom_angle_site_symmetry_1
    _geom_angle_site_symmetry_3
    _geom_angle
    _geom_angle_publ_flag
    O1 Tc1 O1 15_655 . 108.45(2) ?
    O1 Tc1 O1 15_655 4_665 108.45(2) ?
    O1 Tc1 O1 . 4_665 111.53(5) y
    O1 Tc1 O1 15_655 10_576 111.53(5) ?
    O1 Tc1 O1 . 10_576 108.45(2) y
    O1 Tc1 O1 4_665 10_576 108.45(2) ?
    O1 Na1 O1 12_455 3_465 128.283(18) ?
    O1 Na1 O1 12_455 6_534 128.283(18) ?
    O1 Na1 O1 3_465 6_534 76.17(3) ?
    O1 Na1 O1 12_455 9_665 76.17(3) ?
    O1 Na1 O1 3_465 9_665 128.283(18) ?
    O1 Na1 O1 6_534 9_665 128.283(18) ?
    O1 Na1 O1 12_455 10_576 148.68(2) ?
    O1 Na1 O1 3_465 10_576 67.149(15) ?
    O1 Na1 O1 6_534 10_576 79.04(2) ?
    O1 Na1 O1 9_665 10_576 73.993(11) ?
    O1 Na1 O1 12_455 15_545 73.993(11) ?
    O1 Na1 O1 3_465 15_545 79.04(2) ?
    O1 Na1 O1 6_534 15_545 67.149(15) ?
    O1 Na1 O1 9_665 15_545 148.68(2) ?
    O1 Na1 O1 10_576 15_545 136.88(3) ?
    O1 Na1 O1 12_455 4_655 79.04(2) ?
    O1 Na1 O1 3_465 4_655 148.68(2) ?
    O1 Na1 O1 6_534 4_655 73.993(11) ?
    O1 Na1 O1 9_665 4_655 67.149(15) ?
    O1 Na1 O1 10_576 4_655 97.762(10) ?
    O1 Na1 O1 15_545 4_655 97.762(10) ?
    O1 Na1 O1 12_455 1_455 67.149(15) ?
    O1 Na1 O1 3_465 1_455 73.993(11) ?
    O1 Na1 O1 6_534 1_455 148.68(2) ?
    O1 Na1 O1 9_665 1_455 79.04(2) ?
    O1 Na1 O1 10_576 1_455 97.762(10) ?
    O1 Na1 O1 15_545 1_455 97.762(10) ?
    O1 Na1 O1 4_655 1_455 136.88(3) ?
    O1 Na1 Na1 12_455 9 40.383(14) ?
    O1 Na1 Na1 3_465 9 163.325(14) ?
    O1 Na1 Na1 6_534 9 102.250(15) ?
    O1 Na1 Na1 9_665 9 65.896(14) ?
    O1 Na1 Na1 10_576 9 129.245(14) ?
    O1 Na1 Na1 15_545 9 85.049(14) ?
    O1 Na1 Na1 4_655 9 38.652(13) ?
    O1 Na1 Na1 1_455 9 103.569(14) ?
    O1 Na1 Na1 12_455 13 163.325(14) ?
    O1 Na1 Na1 3_465 13 65.896(14) ?
    O1 Na1 Na1 6_534 13 40.383(14) ?
    O1 Na1 Na1 9_665 13 102.250(15) ?
    O1 Na1 Na1 10_576 13 38.652(13) ?
    O1 Na1 Na1 15_545 13 103.569(14) ?
    O1 Na1 Na1 4_655 13 85.049(14) ?
    O1 Na1 Na1 1_455 13 129.245(14) ?
    Na1 Na1 Na1 9 13 123.5390(10)
                                ?
    O1 Na1 Na1 12_455 9_565 65.896(14) ?
    O1 Na1 Na1 3_465 9_565 102.250(15) ?
    O1 Na1 Na1 6_534 9_565 163.325(14) ?
    O1 Na1 Na1 9_665 9_565 40.383(14) ?
    O1 Na1 Na1 10_576 9_565 85.049(14) ?
    O1 Na1 Na1 15_545 9_565 129.245(14) ?
    O1 Na1 Na1 4_655 9_565 103.569(14) ?
    O1 Na1 Na1 1_455 9_565 38.652(13) ?
    Na1 Na1 Na1 9 9_565 83.973(2) ?
    Na1 Na1 Na1 13 9_565 123.5390(10)
                                    ?
    O1 Na1 Na1 12_455 13_455 102.250(15) ?
    O1 Na1 Na1 3_465 13_455 40.383(14) ?
    O1 Na1 Na1 6_534 13_455 65.896(14) ?
    O1 Na1 Na1 9_665 13_455 163.325(14) ?
    O1 Na1 Na1 10_576 13_455 103.569(14) ?
    O1 Na1 Na1 15_545 13_455 38.652(13) ?
    O1 Na1 Na1 4_655 13_455 129.245(14) ?
    O1 Na1 Na1 1_455 13_455 85.049(14) ?
    Na1 Na1 Na1 9 13_455 123.5390(10)
                                    ?
    Na1 Na1 Na1 13 13_455 83.973(2) ?
    Na1 Na1 Na1 9_565 13_455 123.5390(10)
                                        ?
    Tc1 O1 Na1 . 9_665 138.27(3) ?
    Tc1 O1 Na1 . 1_655 118.74(3) ?
    Na1 O1 Na1 9_665 1_655 100.96(2) ?
_shelx_hkl_file
;
   1   1   0 -8.0568  0.5171   1
  -1  -1   0 -8.8896  1.1762   3
  -1   1   0 -4.8780  0.8017   1
  -1   1   0 -8.1103  0.8732   2
   2   0   0 5790.54  106.73   1
   2   0   0 5978.01  135.85   2
   0   2   0 5911.04  108.63   1
  -2   0   0 5385.07  112.79   4
  -2  -2   0 8325.68  153.75   1
  -2  -2   0 7449.84  191.13   3
  -2   2   0 8258.87  188.82   2
   2  -2   0 8483.60  158.11   1
   2   2   0 8549.68  155.19   1
  -2   2   0 8133.90  155.65   1
   3   1   0 -3.3146  0.4915   1
  -3  -1   0 -4.3229  1.0253   4
  -3  -1   0 -2.0146  1.4046   3
   1  -3   0 -4.0423  0.6993   1
  -3   1   0 4.64865 1.39344   4
   3  -1   0 1.56765 0.75243   1
  -3   3   0 -1.1207  1.3643   2
  -3  -3   0 9.66170 2.66541   3
   3   3   0 -0.5670  0.8199   1
  -3   3   0 -1.1647  0.8378   1
   3  -3   0 -0.9772  0.9445   1
  -4  -2   0 6149.05  143.41   3
   4   2   0 6609.57  122.03   1
  -2   4   0 6424.06  118.91   1
   2  -4   0 6402.39  119.22   1
  -2   4   0 6422.63  148.58   2
   4   0   0 5928.85  112.35   1
   0  -4   0 5986.90  111.18   1
  -4   0   0 5937.09  113.19   4
   0   4   0 6104.36  111.37   1
  -4   2   0 7431.41  146.38   4
  -2  -4   0 7316.55  168.26   3
   4  -2   0 7555.22  143.28   1
  -2  -4   0 7614.40  140.99   1
   2   4   0 7679.83  146.17   1
   4   4   0 1813.25   36.14   1
  -4   4   0 1844.81   38.06   4
  -4  -4   0 1838.91   46.32   3
   4  -4   0 1788.16   37.11   1
   3  -5   0 0.45508 1.31328   1
  -5  -3   0 1.37735 2.31269   3
  -3   5   0 5.06536 1.66578   1
   5   3   0 4.39387 1.11816   1
  -3   5   0 0.44878 1.35286   2
  -1   5   0 0.04025 1.15929   1
   1  -5   0 2.25971 1.42359   1
   5   1   0 2.52226 0.68635   1
  -5  -1   0 -1.9357  1.4212   4
   5  -1   0 1.69284 0.87973   1
  -1  -5   0 -0.7815  0.8985   1
  -5   1   0 0.20396 1.54665   4
   1   5   0 5.19824 1.59507   1
   5  -3   0 5.32652 1.46497   1
   3   5   0 -0.4167  1.1324   1
  -3  -5   0 0.24250 2.11802   3
  -5   3   0 2.53133 1.59102   4
  -5   5   0 0.21657 1.79788   4
   5  -5   0 3.68857 1.82692   1
  -5  -5   0 -0.3636  2.6134   3
   5   5   0 0.22524 1.26865   1
   6   4   0 1996.66   38.50   1
  -6  -4   0 1920.22   50.71   3
   4  -6   0 1910.32   41.73   1
  -6  -2   0 3031.22   74.46   3
   2  -6   0 3161.88   62.47   1
  -2   6   0 3162.22   61.97   1
   0  -6   0 2251.00   45.99   1
   0   6   0 2252.54   46.22   1
  -6   0   0 2274.61   47.30   4
   2   6   0 1989.22   42.74   1
   6  -2   0 2125.75   41.09   1
  -2  -6   0 2105.26   53.23   3
  -6   2   0 2096.40   44.17   4
  -6   4   0 2340.52   49.12   4
  -4  -6   0 2283.20   59.37   3
   4   6   0 2311.74   47.30   1
   6  -4   0 2329.27   47.27   1
  -6  -6   0 890.399  29.128   3
  -6   6   0 939.326  23.683   4
   6   6   0 883.187  21.278   1
   6  -6   0 921.046  23.662   1
  -7  -5   0 1.80063 3.02987   3
   5  -7   0 3.43037 2.45522   1
   3  -7   0 -0.6727  1.5984   1
  -7  -3   0 -4.3521  1.9067   3
  -1   7   0 -1.9974  1.4818   1
   1  -7   0 2.95031 1.81573   1
  -7  -1   0 -0.9000  2.1366   4
  -1  -7   0 -1.8624  3.1343   3
   1   7   0 1.00522 1.75732   1
  -1  -7   0 0.42340 1.38719   1
  -7   1   0 -0.3758  1.9423   4
   7  -3   0 3.05797 1.66630   1
   3   7   0 11.5363  2.5475   1
  -7   3   0 2.74538 2.14952   4
  -3  -7   0 2.86349 3.13895   3
  -5  -7   0 2.32395 3.09747   3
  -7   5   0 5.93466 2.52243   4
   5   7   0 4.89159 2.13197   1
   7  -5   0 -0.7506  1.6776   1
   2  -8   0 621.224  18.617   1
  -2   8   0 643.542  18.528   1
  -8   0   0 1709.27   40.04   4
   0  -8   0 1767.87   38.92   1
   0   8   0 1764.63   39.45   1
   0  -8   0 1708.62   48.15   3
  -8   2   0 990.306  25.878   4
   2   8   0 973.102  25.041   1
  -2  -8   0 974.954  31.532   3
   0   1  -1 3859.28   71.82   1
   0  -1  -1 3743.10   71.47   1
   1   0  -1 3759.88   87.19   2
  -1   0   1 3629.55   84.15   3
   1   0   1 3706.93   69.97   1
   0  -1   1 3777.73   72.06   1
  -1   0   1 3600.64   72.33   4
   2   1  -1 260.150   7.604   2
  -2  -1  -1 268.351   6.779   4
  -2  -1  -1 267.723   7.799   3
  -1   2  -1 276.518   6.985   2
   2   1  -1 262.022   5.396   1
   1  -2  -1 251.380   6.199   1
  -2  -1   1 269.561   8.086   3
  -2  -1   1 270.064   6.695   4
  -1   2   1 294.814   6.365   1
   2   1   1 272.908   5.874   1
   1  -2   1 261.138   6.398   1
   2  -1  -1 4692.72   87.12   1
  -2   1  -1 4407.75   89.49   4
  -1  -2  -1 4533.04   88.41   1
   1   2   1 4744.13   91.03   1
  -1  -2   1 4490.38  106.44   3
   2  -1   1 4752.85   88.64   1
  -1  -2   1 4683.72   88.91   1
   2  -1   1 4679.88  106.67   2
  -2   3  -1 843.689  20.354   2
   3   2  -1 832.078  16.410   1
  -3  -2  -1 853.778  21.902   3
   2  -3  -1 832.634  17.632   1
  -2   3  -1 840.950  17.737   1
  -2   3   1 832.750  21.001   2
   2  -3   1 842.564  17.840   1
   3   2   1 834.946  16.771   1
  -3  -2   1 846.768  22.223   3
  -2   3   1 805.126  17.361   1
   3   0  -1 1248.75   23.39   1
  -3   0  -1 1289.59   25.78   4
   0  -3  -1 1242.57   25.01   1
   3   0   1 1287.38   24.06   1
   0  -3   1 1267.99   25.09   1
  -3   0   1 1270.33   25.79   4
   0   3   1 1241.35   25.06   1
   2   3  -1 3942.36   72.30   1
  -2  -3  -1 3929.37   72.04   1
  -3   2  -1 3795.19   73.62   4
  -2  -3  -1 3862.66   88.34   3
  -3   2  -1 3836.49   71.92   1
   3  -2  -1 3993.39   74.54   1
  -3   2   1 3869.15   87.64   2
  -3   2   1 3881.66   71.62   1
   2   3   1 3908.78   72.41   1
  -2  -3   1 3773.47   88.45   3
  -2  -3   1 3877.97   73.02   1
   3  -2   1 3947.69   73.87   1
   4   3  -1 1266.16   25.13   1
  -4  -3  -1 1282.23   33.07   3
   3  -4  -1 1257.44   26.73   1
  -3   4  -1 1264.11   30.95   2
  -3   4  -1 1279.12   26.62   1
   4   3   1 1255.16   25.40   1
  -3   4   1 1286.40   26.45   1
  -3   4   1 1241.24   31.47   2
   3  -4   1 1278.88   26.94   1
  -4  -3   1 1299.55   33.57   3
  -4  -1  -1 1678.01   34.38   4
   4   1  -1 1666.62   30.72   1
  -1   4  -1 1704.78   38.08   2
  -4  -1  -1 1642.05   39.86   3
  -1   4  -1 1598.99   33.24   1
   1  -4  -1 1660.00   33.40   1
   4   1   1 1698.08   31.55   1
   1  -4   1 1653.09   33.44   1
  -4  -1   1 1658.44   40.37   3
  -4  -1   1 1685.09   34.30   4
  -1   4   1 1663.65   33.27   1
  -1  -4  -1 1772.42   35.68   1
  -4   1  -1 1818.79   36.79   4
   4  -1  -1 1839.82   34.22   1
   4  -1   1 1853.34   34.92   1
  -1  -4   1 1785.25   35.66   1
  -4   1   1 1830.30   37.02   4
   3   4  -1 1383.35   28.20   1
  -3  -4  -1 1408.44   36.06   3
   4  -3  -1 1402.83   28.34   1
  -4   3  -1 1397.35   29.37   4
  -4   3   1 1412.75   29.87   4
  -4   3   1 1362.89   34.80   2
   3   4   1 1362.35   28.31   1
  -3  -4   1 1401.73   36.23   3
   4  -3   1 1399.20   28.59   1
  -4   5  -1 532.833  14.095   4
   4  -5  -1 519.187  14.264   1
  -5  -4  -1 528.685  18.008   3
   5   4  -1 518.906  12.396   1
  -4   5   1 521.871  16.212   2
   5   4   1 521.373  12.693   1
  -5  -4   1 525.711  18.255   3
   4  -5   1 516.527  14.341   1
  -5  -2  -1 1939.74   47.63   3
  -2   5  -1 1954.58   44.91   2
   2  -5  -1 1930.10   39.67   1
   5   2  -1 1914.65   36.33   1
  -2   5  -1 1911.76   39.50   1
   2  -5   1 1990.72   39.96   1
  -2   5   1 1930.57   45.85   2
  -5  -2   1 1908.81   48.10   3
   5   2   1 1955.25   36.98   1
  -2   5   1 1934.93   39.33   1
  -5  -2   1 1953.85   40.79   4
   0  -5  -1 1453.54   30.46   1
   5   0  -1 1465.61   27.51   1
   0   5  -1 1460.52   30.72   1
  -5   0  -1 1449.68   31.43   4
  -5   0   1 1490.97   31.65   4
   0   5   1 1468.93   30.67   1
   5   0   1 1496.12   28.36   1
   0  -5   1 1464.36   30.60   1
  -2  -5  -1 659.690  15.351   1
   5  -2  -1 667.280  14.469   1
  -2  -5  -1 661.626  20.427   3
  -5   2  -1 658.254  16.396   4
   2   5  -1 649.344  15.791   1
  -2  -5   1 674.855  20.579   3
   5  -2   1 665.691  14.982   1
  -5   2   1 658.881  16.706   4
   2   5   1 644.523  15.805   1
  -2  -5   1 645.334  15.159   1
   5  -4  -1 571.150  14.695   1
  -4  -5  -1 594.365  19.610   3
   4   5  -1 572.966  14.296   1
  -5   4  -1 582.604  15.381   4
   4   5   1 584.629  14.589   1
  -4  -5   1 604.579  19.953   3
  -5   4   1 560.493  15.733   4
   5  -4   1 561.219  14.897   1
   5  -6  -1 646.278  18.107   1
  -6  -5  -1 668.184  22.556   3
   6   5  -1 643.190  15.568   1
   5  -6   1 667.374  18.533   1
   6   5   1 669.019  16.121   1
  -5   6   1 657.912  18.279   4
  -6  -5   1 621.510  22.690   3
  -3   6  -1 491.727  13.850   1
   3  -6  -1 479.310  14.142   1
  -6  -3  -1 488.504  17.082   3
   3  -6   1 490.201  14.263   1
   6   3   1 479.278  11.318   1
  -6  -3   1 483.717  17.531   3
  -6  -1  -1 1320.66   30.13   4
   1  -6  -1 1295.57   29.08   1
  -1   6  -1 1335.21   29.18   1
   1  -6   1 1325.94   29.17   1
  -6  -1   1 1332.45   30.13   4
  -1   6   1 1288.32   28.87   1
  -1  -6  -1 406.262  11.407   1
   1   6  -1 394.674  11.688   1
  -6   1  -1 385.674  12.061   4
   6  -1   1 386.015   9.619   1
  -6   1   1 392.969  12.331   4
  -1  -6   1 403.426  15.199   3
   1   6   1 387.379  11.592   1
  -1  -6   1 385.337  11.158   1
  -6   3  -1 1059.30   25.73   4
  -3  -6  -1 1099.36   32.00   3
   6  -3  -1 1090.58   23.86   1
   3   6  -1 1235.49   25.35   1
  -3  -6   1 1083.64   31.93   3
  -6   3   1 1076.79   26.19   4
   3   6   1 1064.54   24.97   1
   6  -3   1 1068.30   24.24   1
  -6   5  -1 348.388  11.803   4
   5   6  -1 373.560  10.873   1
   6  -5  -1 352.486  11.613   1
  -5  -6  -1 342.837  15.061   3
   5   6   1 331.112  10.722   1
  -5  -6   1 348.258  15.386   3
  -6   5   1 348.126  12.295   4
   6  -5   1 337.862  11.598   1
   4  -7  -1 564.949  16.825   1
  -7  -4  -1 545.452  19.903   3
  -7  -4   1 547.916  20.510   3
   4  -7   1 537.295  16.818   1
   2  -7  -1 328.347  11.629   1
  -2   7  -1 336.694  11.546   1
  -2   7   1 346.506  11.496   1
   2  -7   1 325.922  11.571   1
  -7   0  -1 486.697  15.156   4
   0  -7  -1 506.213  14.527   1
   0   7  -1 488.596  14.689   1
   0   7   1 473.904  14.383   1
  -7   0   1 506.059  15.405   4
   0  -7   1 493.299  14.292   1
  -2  -7  -1 715.845  24.260   3
  -7   2  -1 727.622  19.710   4
   2   7  -1 731.493  19.148   1
  -2  -7   1 737.775  24.473   3
   2   7   1 718.745  19.069   1
  -7   2   1 709.265  20.010   4
  -7   4  -1 577.226  16.975   4
  -4  -7  -1 556.374  21.152   3
   4   7  -1 564.003  16.037   1
   7  -4  -1 554.601  15.243   1
  -7   4   1 589.902  17.554   4
  -4  -7   1 555.218  21.085   3
   4   7   1 568.535  16.180   1
   7  -4   1 557.030  15.737   1
   3  -8  -1 253.995  10.841   1
   3  -8   1 251.897  10.930   1
   1  -8  -1 407.802  13.795   1
  -1   8  -1 412.631  14.135   1
  -8  -1   1 415.198  14.704   4
  -1   8   1 415.840  13.991   1
   1  -8   1 426.965  14.048   1
  -8   1  -1 466.407  15.526   4
   1   8  -1 481.256  15.292   1
  -1  -8  -1 440.841  18.677   3
   1   8   1 463.246  15.025   1
  -8   1   1 482.568  15.854   4
  -1  -8   1 466.926  18.985   3
  -3  -8  -1 265.007  14.002   3
   3   8  -1 279.706  11.006   1
  -8   3  -1 279.874  11.446   4
  -8   3   1 276.046  11.621   4
   3   8   1 275.846  10.921   1
  -3  -8   1 289.375  14.407   3
   0   0  -2 -6.5765  0.3920   1
   1   1  -2 9833.39  168.00   1
  -1  -1  -2 9100.77  168.41   1
  -1   1  -2 8874.54  169.76   1
   1  -1  -2 9474.81  168.86   1
  -1  -1  -2 8287.49  202.49   3
  -1  -1   2 8787.98  167.75   1
  -1  -1   2 8644.53  170.87   4
   1  -1   2 8982.47  170.51   1
   1   1   2 9118.35  170.22   1
  -1  -1   2 8380.49  205.40   3
  -1   1   2 9765.64  168.71   1
   2   0  -2 943.930  17.699   1
   2   0  -2 951.952  22.863   2
  -2   0  -2 966.368  19.243   4
   0   2  -2 942.181  18.925   1
  -2   0  -2 957.163  18.222   1
   0  -2  -2 946.731  18.856   1
   0   2   2 934.916  18.860   1
   0  -2   2 951.905  18.966   1
  -2   0   2 958.651  19.355   4
   2   0   2 976.135  18.643   1
  -2   0   2 927.214  22.860   2
   2   2  -2 103.360   3.249   1
  -2  -2  -2 102.001   3.293   1
  -2   2  -2 102.787   3.610   4
   2  -2  -2 103.383   3.482   1
   2   2  -2 105.499   4.162   2
  -2  -2  -2 108.905   4.972   3
  -2   2   2 122.283   3.485   1
   2  -2   2 130.881   4.490   2
   2  -2   2 99.8594  3.7171   1
  -2  -2   2 105.350   5.232   3
  -2   2   2 107.440   4.800   2
   2   2   2 106.092   3.560   1
  -2  -2   2 109.785   3.125   1
  -1   3  -2 5386.99  123.44   2
   3   1  -2 5626.33  100.49   1
   1  -3  -2 5500.55  100.48   1
  -3  -1  -2 5411.49  125.83   3
  -3  -1  -2 5304.95  102.17   4
  -1   3  -2 5354.65  102.20   1
   1  -3   2 5478.27  104.18   1
  -1   3   2 5488.05  103.41   1
   3   1   2 5414.73  102.61   1
  -3  -1   2 5349.80  103.97   4
  -1  -3  -2 8581.59  166.53   1
  -3   1  -2 8444.54  162.64   1
   3  -1  -2 9076.32  162.27   1
  -3   1  -2 8658.60  167.93   4
   1   3   2 8809.95  163.89   1
  -1  -3   2 8421.44  196.69   3
  -1  -3   2 8614.20  163.23   1
  -3   1   2 8567.73  169.17   4
   3  -1   2 8661.02  163.16   1
  -3   1   2 8835.64  203.25   2
  -3  -3  -2 6003.81  110.28   1
  -3  -3  -2 5845.57  137.75   3
  -3   3  -2 5883.91  110.56   1
   3  -3  -2 6096.93  114.10   1
   3   3  -2 6113.59  114.68   1
  -3   3  -2 5856.45  115.13   4
  -3   3   2 5943.09  136.71   2
   3   3   2 6081.97  116.66   1
   3  -3   2 6041.34  110.98   1
  -3  -3   2 5779.78  134.50   3
  -3   3   2 5961.63  111.41   1
   2  -4  -2 291.291   8.478   1
   4   2  -2 300.958   6.673   1
  -2   4  -2 291.901   8.601   1
  -4  -2  -2 307.295  10.474   3
  -2   4  -2 305.245   8.674   2
  -4  -2   2 317.898   9.215   4
  -4  -2   2 312.146  11.217   3
   2  -4   2 303.376   8.792   1
  -2   4   2 289.601   8.248   1
   4   2   2 305.408   7.490   1
   0  -4  -2 819.165  17.826   1
   0   4  -2 792.066  17.838   1
   0   4   2 809.652  17.824   1
   0  -4   2 814.419  17.803   1
   4   0   2 830.397  16.661   1
  -4   0   2 816.604  18.515   4
  -2  -4  -2 51.4912  4.6374   3
  -2  -4  -2 63.1712  3.0525   1
   4  -2  -2 51.7198  2.5661   1
   2   4  -2 51.9869  3.1279   1
  -4   2  -2 52.9546  3.4094   4
  -2  -4   2 49.7851  4.6471   3
  -4   2   2 53.8099  4.0867   2
   4  -2   2 55.1495  2.9983   1
  -4   2   2 65.1942  3.8478   4
   2   4   2 57.4800  3.1663   1
  -2  -4   2 53.7559  2.8483   1
   4  -4  -2 -0.2249  1.0764   1
  -4  -4  -2 0.27876 2.07183   3
   4   4  -2 1.29761 1.03804   1
  -4   4   2 2.63370 1.74574   2
  -4  -4   2 2.87089 2.53210   3
   4   4   2 1.94717 1.18405   1
   4  -4   2 0.34396 1.15324   1
  -5  -3  -2 2910.23   71.16   3
  -3   5  -2 3043.10   59.14   1
   5   3  -2 2987.40   56.22   1
   3  -5  -2 3018.47   59.24   1
   5   3   2 3042.31   57.11   1
  -3   5   2 2901.83   69.96   2
   3  -5   2 3034.78   59.62   1
  -3   5   2 3075.87   58.70   1
  -5  -3   2 2984.38   72.45   3
  -1   5  -2 5187.04   97.60   1
   1  -5  -2 5241.09   97.61   1
  -5  -1  -2 5162.84   99.30   4
   1  -5   2 5131.51   97.60   1
  -1   5   2 5151.86   97.33   1
  -5  -1   2 5031.81   99.08   4
   5   1   2 5167.53   96.35   1
  -5   1  -2 3445.38   67.48   4
   5  -1  -2 3506.89   63.65   1
  -1  -5  -2 3492.44   66.19   1
   1   5  -2 3479.47   66.52   1
   1   5   2 3455.09   66.46   1
  -1  -5   2 3405.32   80.81   3
  -5   1   2 3421.83   67.89   4
  -1  -5   2 3322.38   65.82   1
   5  -1   2 3424.06   64.91   1
  -3  -5  -2 2994.60   72.98   3
   5  -3  -2 3072.94   58.43   1
  -5   3  -2 3068.15   60.33   4
   3   5  -2 2925.43   58.76   1
  -3  -5   2 3052.05   73.42   3
  -5   3   2 3014.16   61.20   4
   5  -3   2 3053.67   59.19   1
   3   5   2 3109.04   59.48   1
   5   5  -2 1600.93   33.77   1
   5  -5  -2 1671.44   35.65   1
  -5   5  -2 1636.85   35.38   4
  -5  -5  -2 1634.23   43.95   3
   5  -5   2 1651.84   36.04   1
  -5   5   2 1672.05   36.98   4
  -5  -5   2 1680.43   44.96   3
   5   5   2 1648.48   34.49   1
   4  -6  -2 34.3771  3.7673   1
  -6  -4  -2 39.9958  5.1234   3
  -6  -4   2 42.6026  5.4153   3
   4  -6   2 28.7710  3.7981   1
   6   4   2 41.6075  3.0388   1
  -2   6  -2 6.30214 2.08642   1
   2  -6  -2 7.40918 2.04600   1
  -6  -2  -2 9.24217 2.90649   3
  -6  -2   2 7.55130 3.17306   3
  -2   6   2 15.0634  2.5153   1
   6   2   2 7.59726 1.34779   1
   2  -6   2 13.1767  2.4665   1
  -6  -2   2 10.4841  2.6660   4
   0   6  -2 40.1822  3.4777   1
   0  -6  -2 37.2991  3.1625   1
  -6   0  -2 38.1467  4.0178   4
   6   0   2 41.9666  2.4505   1
   0   6   2 38.1009  3.3656   1
   0  -6   2 41.3991  3.3210   1
  -6   0   2 36.4067  3.9431   4
  -2  -6  -2 14.3410  2.3105   1
  -2  -6  -2 13.1723  3.7477   3
  -6   2  -2 19.3474  3.1187   4
  -6   2   2 26.0938  3.6028   4
   6  -2   2 6.39123 1.69805   1
  -2  -6   2 7.62911 3.32775   3
   2   6   2 6.12330 1.92724   1
  -4  -6  -2 12.8019  3.7964   3
  -6   4  -2 19.6924  3.1632   4
   4   6  -2 8.28314 2.19759   1
   6  -4  -2 2.40450 1.58092   1
  -6   4   2 7.33954 2.64493   4
  -4  -6   2 8.52955 3.45790   3
   6  -4   2 7.80116 2.19374   1
   4   6   2 6.18821 1.97953   1
  -6  -6  -2 18.0750  4.4294   3
   6  -6  -2 12.1640  2.9171   1
   6   6  -2 14.2369  2.5394   1
   6  -6   2 13.0938  3.1238   1
  -6   6   2 20.2191  3.8300   4
   6   6   2 12.3026  2.5119   1
  -6  -6   2 16.0745  4.5026   3
   5  -7  -2 1051.04   27.13   1
   5  -7   2 1093.71   27.77   1
   3  -7  -2 1180.34   28.68   1
   3  -7   2 1190.07   28.95   1
  -1   7  -2 1645.72   36.87   1
   1  -7  -2 1664.23   36.78   1
  -7  -1   2 1645.85   37.77   4
   1  -7   2 1691.65   36.81   1
  -1   7   2 1672.43   36.58   1
  -1  -7  -2 1701.07   36.53   1
  -1  -7  -2 1684.99   45.84   3
   1   7  -2 1684.59   37.20   1
  -7   1  -2 1642.66   37.50   4
  -1  -7   2 1701.71   45.59   3
  -7   1   2 1691.76   38.18   4
   1   7   2 1667.39   37.03   1
  -3  -7  -2 1622.17   45.11   3
   3   7  -2 1605.18   35.95   1
  -7   3  -2 1676.01   36.87   4
  -7   3   2 1653.94   37.70   4
   7  -3   2 1629.93   34.73   1
   3   7   2 1608.68   36.04   1
  -3  -7   2 1602.43   45.08   3
   7  -5  -2 783.577  20.360   1
   2  -8  -2 -0.1615  1.7782   1
  -2   8  -2 0.36096 2.07293   1
   2  -8   2 -0.9315  1.7593   1
  -8   0  -2 0.40120 2.35722   4
   0  -8  -2 1.06156 1.82675   1
   0   8  -2 0.84678 2.11691   1
   0  -8   2 -2.3104  1.5129   1
  -8   0   2 -0.2818  2.0948   4
   0   8   2 5.23898 2.46262   1
   0  -8   2 -1.3841  3.4017   3
  -8   2  -2 35.1025  4.6141   4
   2   8  -2 42.2485  4.5525   1
  -2  -8  -2 45.5224  6.8626   3
  -8   2   2 37.9296  5.0607   4
  -2  -8   2 37.7013  6.2696   3
   2   8   2 48.3292  4.4880   1
   1   0  -3 4092.34   79.48   1
   0  -1  -3 4161.13   80.64   1
   0   1  -3 4171.51   78.93   1
  -1   0   3 4173.01   77.88   1
   0   1   3 4194.19   81.28   1
   0  -1   3 4228.10   94.97   3
   0  -1   3 4123.36   80.09   1
   2   1  -3 3015.19   68.75   2
  -2  -1  -3 3129.27   58.32   1
   2   1  -3 3012.23   58.80   1
   1  -2  -3 3056.00   58.53   1
  -2  -1  -3 3163.98   72.04   3
  -1   2  -3 3105.45   57.70   1
   1  -2   3 3022.36   69.69   2
   1  -2   3 3096.89   57.71   1
  -2  -1   3 3078.10   70.47   2
  -1   2   3 3091.48   57.18   1
  -2  -1   3 3012.15   69.40   3
   2   1   3 3157.46   58.66   1
   1   2  -3 146.988   4.197   2
   1   2  -3 141.087   4.154   1
  -2   1  -3 152.693   4.238   4
  -1  -2  -3 149.988   4.262   1
   1   2   3 145.512   4.374   1
  -1  -2   3 164.597   4.313   1
  -1  -2   3 176.163   6.002   3
   2  -1   3 152.941   4.535   1
  -3  -2  -3 3518.87   79.82   3
   2  -3  -3 3572.62   66.29   1
   3   2  -3 3359.93   66.30   1
  -3  -2  -3 3601.62   65.17   1
  -2   3  -3 3512.16   66.62   1
   3   2   3 3562.99   65.93   1
  -2   3   3 3532.88   65.97   1
  -3  -2   3 3539.98   67.51   4
   2  -3   3 3583.68   66.86   1
  -3  -2   3 3435.16   80.78   3
   0   3  -3 1507.00   30.07   1
   3   0  -3 1536.86   28.00   1
  -3   0  -3 1521.59   30.48   4
   3   0  -3 1547.35   27.97   1
   0  -3  -3 1528.20   29.98   1
  -3   0  -3 1501.99   28.74   1
   0  -3   3 1516.72   30.10   1
  -3   0   3 1502.83   36.35   2
   3   0   3 1538.07   29.54   1
   0   3   3 1542.89   30.02   1
  -2  -3  -3 1736.17   41.54   3
  -3   2  -3 1725.33   34.08   4
   3  -2  -3 1730.42   33.26   1
   2   3  -3 1755.20   39.58   2
   2   3  -3 1713.40   33.61   1
  -2  -3  -3 1747.34   33.66   1
   2   3   3 1717.79   33.99   1
  -2  -3   3 1731.55   42.09   3
  -3   2   3 1740.25   32.74   1
  -2  -3   3 1733.88   33.33   1
  -3   2   3 1690.35   41.47   2
   3  -2   3 1775.59   34.21   1
   4   3  -3 676.551  13.240   1
  -3   4  -3 618.636  14.038   4
  -4  -3  -3 608.681  18.035   3
   3  -4  -3 581.252  14.474   1
  -3   4  -3 595.251  14.714   1
  -4  -3   3 619.517  19.082   3
  -3   4   3 586.404  17.651   2
   3  -4   3 604.944  15.152   1
  -3   4   3 611.303  14.196   1
   4   3   3 589.962  13.832   1
  -1   4  -3 1916.86   39.26   1
   1  -4  -3 1973.80   39.06   1
  -4  -1  -3 1992.18   46.23   3
  -4  -1   3 1938.87   39.90   4
   4   1   3 2009.50   37.99   1
  -4  -1   3 2025.17   47.79   3
  -1   4   3 1976.94   38.94   1
   1  -4   3 1963.72   39.32   1
  -4   1  -3 2429.69   47.57   4
  -1  -4  -3 2398.32   46.74   1
   1   4  -3 2417.91   46.96   1
   1   4  -3 2443.85   53.39   2
   4  -1  -3 2431.70   44.84   1
  -1  -4   3 2437.94   57.37   3
  -1  -4   3 2397.31   46.74   1
  -4   1   3 2375.98   57.11   2
   1   4   3 2428.03   47.04   1
   4  -1   3 2438.07   46.47   1
  -4   1   3 2374.19   48.14   4
  -4   3  -3 802.300  18.213   4
   4  -3  -3 812.293  17.747   1
  -3  -4  -3 819.267  23.101   3
   3   4  -3 800.007  17.784   1
  -3  -4   3 861.206  23.964   3
  -4   3   3 800.328  22.705   2
   3   4   3 819.076  18.290   1
   4  -3   3 814.364  18.570   1
   4  -5  -3 634.036  16.372   1
   5   4  -3 629.870  14.395   1
  -5  -4  -3 639.514  20.180   3
  -5  -4   3 640.432  21.168   3
   5   4   3 633.047  15.223   1
   4  -5   3 643.913  16.894   1
  -4   5   3 622.351  19.359   2
  -2   5  -3 1009.81   23.09   1
  -5  -2  -3 1033.79   27.11   3
   2  -5  -3 1058.81   23.16   1
  -5  -2   3 1043.57   23.78   4
   2  -5   3 1018.42   23.33   1
  -2   5   3 936.746  22.149   1
  -5  -2   3 1044.07   28.66   3
   5   2   3 1053.73   21.30   1
   0   5  -3 620.711  15.406   1
   0  -5  -3 626.930  15.220   1
  -5   0  -3 624.439  15.792   4
   5   0   3 633.290  13.871   1
   0  -5   3 620.452  15.180   1
   0   5   3 610.670  15.224   1
  -5   0   3 630.077  16.045   4
   5  -2  -3 1760.68   33.97   1
  -2  -5  -3 1761.17   44.34   3
   2   5  -3 1742.65   35.84   1
  -2  -5  -3 1724.86   35.34   1
  -5   2  -3 1736.07   36.27   4
   2   5   3 1703.18   35.95   1
  -2  -5   3 1727.38   44.52   3
  -5   2   3 1771.39   37.33   4
   5  -2   3 1780.26   35.54   1
   4   5  -3 742.306  17.691   1
  -4  -5  -3 766.791  23.613   3
   5  -4  -3 754.773  18.099   1
  -5   4  -3 767.044  18.461   4
   5  -4   3 772.662  18.957   1
  -5   4   3 772.356  23.068   2
   4   5   3 746.357  18.124   1
  -4  -5   3 782.149  24.242   3
  -5   4   3 778.862  19.940   4
  -6  -5  -3 401.562  15.350   3
   5  -6  -3 333.357  11.870   1
  -6  -5   3 362.068  15.954   3
   5  -6   3 357.436  12.569   1
  -5   6   3 355.150  12.827   4
   6   5   3 339.857  10.615   1
  -3   6  -3 1191.35   27.39   1
   3  -6  -3 1188.57   27.61   1
  -6  -3  -3 1188.59   32.50   3
   6   3   3 1212.95   25.00   1
  -6  -3   3 1181.22   34.21   3
   3  -6   3 1205.93   28.13   1
  -1   6  -3 499.310  13.877   1
   1  -6  -3 474.043  13.460   1
  -1   6   3 466.037  13.303   1
   6   1   3 483.420  11.307   1
   1  -6   3 486.983  13.672   1
  -6  -1   3 476.263  14.114   4
  -1  -6  -3 815.376  19.380   1
  -6   1  -3 803.119  19.965   4
   1   6  -3 823.125  19.951   1
  -6   1   3 807.456  20.578   4
   1   6   3 782.694  19.588   1
  -1  -6   3 792.295  19.179   1
   6  -1   3 825.851  18.049   1
  -1  -6   3 806.216  24.594   3
   6  -3  -3 539.352  13.307   1
  -3  -6  -3 543.581  19.037   3
   3   6  -3 528.816  14.587   1
  -6   3  -3 533.880  14.820   4
  -3  -6   3 573.677  19.607   3
  -6   3   3 543.738  15.944   4
   6  -3   3 530.883  14.462   1
   3   6   3 536.070  14.847   1
   6  -5  -3 760.722  18.904   1
   5   6  -3 720.234  18.075   1
  -5  -6  -3 711.456  23.835   3
  -5  -6   3 705.888  24.596   3
   5   6   3 712.932  18.396   1
   6  -5   3 708.427  19.541   1
  -6   5   3 721.112  20.553   4
   4  -7  -3 373.474  13.152   1
  -7  -4  -3 370.628  15.084   3
   4  -7   3 366.140  13.336   1
  -7  -4   3 392.806  16.892   3
  -2   7  -3 544.283  15.970   1
   2  -7  -3 554.463  16.134   1
  -7  -2   3 525.898  16.319   4
   2  -7   3 554.125  16.315   1
  -2   7   3 545.068  15.651   1
   0  -7  -3 908.939  22.368   1
  -7   0  -3 883.987  22.985   4
   0   7  -3 909.611  22.896   1
   0  -7   3 906.269  27.746   3
  -7   0   3 867.790  23.144   4
   0  -7   3 928.589  22.370   1
   0   7   3 871.511  22.289   1
   2   7  -3 273.801  10.219   1
  -2  -7  -3 274.281  13.274   3
  -7   2  -3 271.989  10.202   4
  -7   2   3 264.684  10.830   4
   7  -2   3 275.462   8.831   1
   2   7   3 270.381  10.098   1
  -2  -7   3 297.014  13.457   3
  -7   4  -3 419.288  13.200   4
  -4  -7  -3 412.814  17.007   3
   7  -4  -3 384.664  11.767   1
   4   7  -3 401.674  12.812   1
   4   7   3 405.270  13.080   1
   7  -4   3 395.969  12.810   1
  -4  -7   3 399.192  17.244   3
  -7   4   3 411.118  14.405   4
   3  -8  -3 221.213  10.097   1
   1  -8  -3 384.403  13.281   1
  -1   8  -3 363.012  13.273   1
   1  -8   3 376.835  13.162   1
  -1   8   3 402.019  13.433   1
  -8  -1   3 357.844  13.491   4
  -8   1  -3 513.381  16.078   4
  -1  -8  -3 510.206  20.218   3
   1   8  -3 491.873  15.938   1
  -8   1   3 495.595  16.466   4
   1   8   3 484.597  15.385   1
  -1  -8   3 511.768  19.803   3
   0   0   4 6047.21  116.75   1
  -1  -1  -4 1812.19   34.80   1
   1  -1  -4 1865.70   34.65   1
   1   1  -4 1842.20   34.68   1
  -1  -1   4 1781.38   41.88   3
  -1  -1   4 1833.56   42.54   2
  -1  -1   4 1850.99   34.68   4
   1  -1   4 1889.68   35.36   1
  -1   1   4 1830.73   34.49   1
  -1  -1   4 1792.17   34.58   1
   0   2  -4 9877.53  182.22   1
   2   0  -4 9519.71  179.56   1
   0  -2  -4 9251.29  184.36   1
  -2   0  -4 9797.24  183.57   1
  -2   0   4 9860.41  221.35   2
   2   0   4 9579.83  182.56   1
   0   2   4 9999.99  185.23   1
   0  -2   4 9332.25  184.87   1
  -2   0   4 9893.25  187.96   4
   0  -2   4 9334.41  219.19   3
  -2  -2  -4 6906.27  167.43   3
  -2  -2  -4 7555.08  137.02   1
   2   2  -4 7319.94  140.69   1
   2   2  -4 7894.31  166.75   2
   2  -2  -4 7606.10  137.35   1
  -2   2  -4 7353.12  138.10   4
   2  -2   4 7345.95  135.83   1
  -2  -2   4 6903.19  135.91   1
  -2  -2   4 6689.67  163.49   3
   2  -2   4 7423.88  167.93   2
   2   2   4 7250.70  142.30   1
  -2   2   4 7532.14  138.11   1
  -2  -2   4 6986.21  141.85   4
   1  -3  -4 3.18899 1.13183   1
  -3  -1  -4 6.32015 1.03111   1
  -3  -1  -4 5.78979 1.53412   3
  -3  -1   4 6.75732 2.22309   3
  -3  -1   4 5.05759 1.46852   4
   1  -3   4 6.25554 1.50841   1
  -1   3   4 3.28265 1.16681   1
   3   1   4 6.26382 1.37391   1
  -1  -3  -4 6.68592 1.37811   1
   3  -1  -4 5.78851 0.93624   1
  -3   1  -4 6.50175 1.51461   4
   1   3  -4 4.60092 1.29333   1
   1   3   4 7.99224 1.55479   1
  -3   1   4 7.07042 2.23785   2
  -1  -3   4 8.69545 1.47987   1
   3  -1   4 7.98792 1.52904   1
   3  -3  -4 278.963   7.851   1
   3   3  -4 299.971   7.617   1
  -3  -3  -4 300.298  10.403   3
  -3  -3  -4 291.091   7.557   1
  -3   3  -4 288.875   7.617   4
  -3   3   4 305.421  10.638   2
   3   3   4 308.961   8.306   1
  -3   3   4 301.014   7.572   1
  -3  -3   4 301.903  11.105   3
   3  -3   4 296.390   8.658   1
  -4  -2  -4 4310.77   98.25   3
   2  -4  -4 4469.68   82.42   1
   4   2  -4 4267.10   80.02   1
  -2   4  -4 4295.00   82.68   1
   4   2   4 4394.61   81.63   1
  -2   4   4 4310.72   81.94   1
  -4  -2   4 4411.37   83.76   4
   2  -4   4 4447.63   83.08   1
  -4  -2   4 4295.23  100.15   3
  -4   0  -4 5506.29  103.59   4
   4   0  -4 5402.27  100.99   1
   0   4  -4 5606.00  102.63   1
   0  -4  -4 5515.80  102.29   1
   0   4   4 5578.06  102.30   1
  -4   0   4 5357.88  103.80   4
   0  -4   4 5422.59  102.34   1
  -4   0   4 5256.45  123.29   2
   4   0   4 5596.31  101.55   1
   4  -2  -4 3807.08   70.62   1
  -2  -4  -4 3848.84   87.48   3
  -4   2  -4 3826.04   72.57   4
  -2  -4  -4 3826.76   71.73   1
   2   4  -4 3862.68   72.04   1
  -2  -4   4 3670.29   87.67   3
  -4   2   4 3752.74   87.63   2
   4  -2   4 3841.55   72.27   1
  -4   2   4 3740.95   73.79   4
   2   4   4 3832.41   72.29   1
  -2  -4   4 3694.09   71.35   1
  -4  -4  -4 3745.86   88.09   3
  -4   4  -4 3724.28   72.47   4
   4   4  -4 3794.68   71.52   1
   4  -4  -4 3855.60   72.55   1
  -4  -4   4 3769.34   89.44   3
  -4   4   4 3759.47   88.30   2
   4   4   4 3762.87   72.35   1
   4  -4   4 3788.83   73.53   1
  -3   5  -4 50.2969  3.7340   1
   5   3  -4 44.3931  2.4679   1
  -5  -3  -4 37.8477  4.2069   3
   3  -5  -4 41.9213  3.4114   1
   5   3   4 37.4383  2.8361   1
  -5  -3   4 44.2702  5.2767   3
  -3   5   4 44.6290  4.2169   2
   3  -5   4 39.2239  3.5558   1
   1  -5  -4 9.82744 1.84787   1
  -1   5  -4 9.06875 1.93149   1
   1  -5   4 7.99419 1.88477   1
  -5  -1   4 10.3260  2.2485   4
   5   1   4 9.91472 1.53892   1
  -1   5   4 11.8049  2.0261   1
   5  -1  -4 18.7962  1.4091   1
   1   5  -4 17.7028  2.4096   1
  -5   1  -4 15.4006  2.3935   4
  -1  -5  -4 18.6136  2.3113   1
  -5   1   4 17.2252  2.7168   4
   5  -1   4 19.3316  2.2536   1
   1   5   4 17.2909  2.4360   1
  -1  -5   4 19.3363  3.5392   3
  -1  -5   4 19.4326  2.3613   1
   5  -3  -4 181.375   6.041   1
  -3  -5  -4 184.623   9.105   3
  -5   3  -4 181.023   6.703   4
   3   5  -4 172.986   6.649   1
  -5   3   4 180.967   8.798   2
  -3  -5   4 177.411   9.318   3
  -5   3   4 185.698   7.786   4
   5  -3   4 183.557   7.072   1
   3   5   4 171.849   6.737   1
  -5  -5  -4 48.9061  5.3299   3
   5  -5  -4 53.6696  4.0755   1
   5   5  -4 49.1817  3.5657   1
   5  -5   4 49.8041  4.3815   1
  -5  -5   4 57.7050  6.0014   3
   5   5   4 53.0475  3.9283   1
  -5   5   4 47.1681  4.6344   4
   4  -6  -4 1493.98   33.44   1
  -6  -4  -4 1500.29   39.45   3
  -6  -4   4 1472.45   41.60   3
   6   4   4 1480.59   31.19   1
   4  -6   4 1451.10   33.88   1
  -2   6  -4 1953.71   41.86   1
   2  -6  -4 1955.28   41.81   1
  -2   6   4 2003.84   41.37   1
   6   2   4 2002.89   39.29   1
  -6  -2   4 2005.08   42.60   4
   2  -6   4 2001.03   42.29   1
  -6   0  -4 2939.67   58.97   4
   0   6  -4 2866.28   58.39   1
   0  -6  -4 2918.56   57.88   1
   0  -6   4 2902.50   70.20   3
   6   0   4 2902.88   55.74   1
   0  -6   4 2865.98   57.77   1
   0   6   4 2906.62   58.03   1
  -6   0   4 2882.82   59.36   4
  -6   2  -4 2514.12   51.58   4
  -2  -6  -4 2633.41   50.99   1
  -2  -6  -4 2542.80   62.96   3
   6  -2  -4 2514.70   48.28   1
   2   6  -4 2481.28   51.35   1
  -2  -6   4 2487.01   62.92   3
  -6   2   4 2484.92   52.90   4
   2   6   4 2551.29   51.65   1
   6  -2   4 2538.06   50.43   1
   4   6  -4 1312.24   29.16   1
  -4  -6  -4 1278.62   36.77   3
   6  -4  -4 1316.08   28.70   1
  -6   4  -4 1323.66   29.35   4
  -6   4   4 1341.42   31.79   4
   4   6   4 1291.87   29.63   1
   6  -4   4 1289.69   30.03   1
  -4  -6   4 1360.96   37.92   3
   3  -7  -4 9.66478 2.62176   1
   3  -7   4 9.39302 2.60261   1
   1  -7  -4 78.1732  5.0769   1
  -1   7  -4 72.8834  5.1897   1
  -7  -1   4 71.6294  5.5446   4
   1  -7   4 72.6858  5.1238   1
   7   1   4 72.9925  3.7289   1
  -1   7   4 77.0599  5.1034   1
  -7   1  -4 16.1202  3.1123   4
  -1  -7  -4 20.8331  3.0199   1
   1   7  -4 14.8449  3.0621   1
   1   7   4 17.0082  3.0371   1
  -7   1   4 17.1650  3.5264   4
  -1  -7   4 19.0640  4.4602   3
   7  -1   4 16.0836  2.2635   1
  -3  -7  -4 7.62675 3.63879   3
   3   7  -4 7.08854 2.54614   1
  -7   3  -4 13.1568  2.8728   4
  -7   3   4 11.7311  3.1449   4
  -3  -7   4 14.2758  4.0912   3
   3   7   4 12.3801  2.7387   1
   7  -3   4 8.65170 2.24300   1
  -2   8  -4 1120.26   28.45   1
   2  -8  -4 1149.57   28.71   1
   2  -8   4 1152.93   28.97   1
   0   8  -4 868.761  23.037   1
   0  -8  -4 855.264  22.315   1
   0  -8   4 824.727  27.147   3
   0   8   4 797.686  22.052   1
  -8   0   4 808.836  22.935   4
   2   8  -4 904.118  24.327   1
  -8   2  -4 909.088  23.954   4
  -2  -8  -4 910.614  30.043   3
  -8   2   4 943.009  25.486   4
   2   8   4 960.254  24.653   1
  -2  -8   4 927.813  29.933   3
   0  -1  -5 863.165  17.413   1
   1   0  -5 874.467  17.198   1
  -1   0  -5 839.910  17.427   1
   0  -1   5 879.401  20.051   3
   1   0   5 869.849  17.703   1
   0   1   5 849.724  17.394   1
   0  -1   5 865.188  17.657   1
  -1   0   5 846.281  16.944   1
  -2  -1  -5 3623.24   83.12   3
  -1   2  -5 3656.14   67.90   1
   1  -2  -5 3547.01   67.27   1
  -2  -1  -5 3633.60   67.16   1
  -2  -1   5 3666.82   84.57   2
   1  -2   5 3681.05   68.08   1
  -2  -1   5 3557.25   67.88   4
   2   1   5 3652.29   67.69   1
  -1   2   5 3617.30   68.72   1
  -2  -1   5 3465.86   81.23   3
  -2   1  -5 3411.03   63.16   1
  -1  -2  -5 3318.29   63.07   1
   1   2  -5 3424.67   63.09   1
   2  -1  -5 3449.78   64.77   1
  -1  -2   5 3477.97   77.23   2
  -1  -2   5 3350.08   76.02   3
   1   2   5 3384.71   63.34   1
  -2   1   5 3293.72   61.95   1
  -1  -2   5 3242.93   62.91   1
   2  -1   5 3337.73   63.58   1
  -3  -2  -5 1143.86   28.05   3
  -2   3  -5 1160.36   22.49   4
   3   2  -5 1107.71   22.66   1
   2  -3  -5 1160.12   23.80   1
  -3  -2  -5 1161.22   23.11   1
  -2   3  -5 1145.55   24.32   1
  -2   3   5 1153.81   23.45   1
  -3  -2   5 1170.58   24.14   4
  -3  -2   5 1166.51   29.73   3
   2  -3   5 1174.31   26.88   2
   3   2   5 1148.94   23.89   1
   2  -3   5 1165.57   24.64   1
   3   0  -5 3053.58   57.27   1
  -3   0  -5 3048.87   57.43   1
   0  -3  -5 3005.81   58.19   1
  -3   0   5 3088.20   59.12   4
   3   0   5 3103.99   58.29   1
   0  -3   5 3034.86   58.53   1
  -3   0   5 3094.90   70.39   2
   0   3   5 3096.75   58.34   1
   0  -3   5 3088.88   69.91   3
   3  -2  -5 577.053  12.697   1
  -3   2  -5 583.762  12.796   4
   2   3  -5 586.796  13.215   1
  -2  -3  -5 583.912  16.315   3
  -2  -3  -5 575.417  13.173   1
  -2  -3   5 569.654  12.770   1
   3  -2   5 599.248  14.011   1
  -2  -3   5 600.523  17.092   3
   2   3   5 587.169  13.709   1
  -3   2   5 570.420  16.875   2
  -4  -3  -5 1619.41   39.34   3
   3  -4  -5 1573.50   32.75   1
  -3   4  -5 1592.50   33.26   1
   4   3  -5 1574.45   31.36   1
  -3   4   5 1554.46   40.35   2
   3  -4   5 1545.40   33.62   1
   4   3   5 1642.47   32.75   1
  -4  -3   5 1667.21   41.42   3
  -4  -1  -5 1078.00   25.95   3
   1  -4  -5 1037.52   22.85   1
  -1   4  -5 1038.13   23.14   1
  -4  -1   5 1060.76   23.34   4
   1  -4   5 1067.40   23.34   1
   4   1   5 1106.66   22.43   1
  -1   4   5 1061.17   22.74   1
  -4  -1   5 1078.95   28.25   3
  -4   1  -5 627.234  14.560   4
   4  -1  -5 615.024  12.792   1
   1   4  -5 629.558  14.878   1
  -1  -4  -5 626.181  14.678   1
   4  -1   5 630.174  14.723   1
  -1  -4   5 637.067  18.319   3
  -4   1   5 598.425  18.120   2
  -1  -4   5 624.395  14.614   1
   1   4   5 618.696  14.884   1
  -4   1   5 640.934  15.401   4
  -4   3  -5 1296.23   26.89   4
  -3  -4  -5 1284.38   33.59   3
   3   4  -5 1279.23   27.07   1
  -3  -4  -5 1264.86   26.74   1
   4  -3  -5 1421.15   26.98   1
   4  -3   5 1296.81   28.20   1
  -3  -4   5 1317.12   34.62   3
   3   4   5 1283.25   27.66   1
  -4   3   5 1277.56   34.19   2
  -5  -4  -5 1062.77   29.24   3
   5   4  -5 1056.55   22.46   1
   4  -5  -5 1042.46   24.43   1
   5   4   5 1062.65   23.70   1
  -5  -4   5 1080.97   31.48   3
  -4   5   5 1065.03   29.94   2
   4  -5   5 1047.98   25.38   1
  -5  -2  -5 497.371  14.692   3
   2  -5  -5 484.870  13.156   1
  -2   5  -5 471.593  13.246   1
  -2   5   5 494.040  12.834   1
  -5  -2   5 495.267  13.525   4
   2  -5   5 478.102  13.555   1
   5   2   5 491.336  12.204   1
  -5  -2   5 500.163  17.095   3
   0  -5  -5 1310.49   28.86   1
   0   5  -5 1362.17   29.52   1
  -5   0   5 1377.21   29.96   4
   0   5   5 1387.65   29.32   1
   0  -5   5 1353.26   35.20   3
   5   0   5 1383.70   28.19   1
   0  -5   5 1374.29   29.27   1
  -5   2  -5 754.694  17.749   4
   2   5  -5 757.174  18.144   1
  -2  -5  -5 752.176  22.464   3
   5  -2  -5 747.393  16.066   1
  -2  -5  -5 743.764  17.611   1
   2   5   5 750.587  18.246   1
  -5   2   5 733.116  22.344   2
  -5   2   5 743.024  18.976   4
   5  -2   5 760.152  18.011   1
  -2  -5   5 803.454  23.071   3
  -4  -5  -5 874.633  25.846   3
   5  -4  -5 885.226  20.295   1
   4   5  -5 870.257  20.210   1
   5  -4   5 858.753  21.510   1
  -5   4   5 862.624  22.423   4
  -5   4   5 870.048  26.024   2
  -4  -5   5 875.428  26.843   3
   4   5   5 907.239  20.983   1
   5  -6  -5 333.328  11.818   1
  -6  -5  -5 332.044  13.958   3
   5  -6   5 347.983  12.685   1
  -6  -5   5 361.197  15.871   3
   6   5   5 348.058  10.918   1
  -3   6  -5 417.636  12.577   1
   3  -6  -5 383.734  12.286   1
  -6  -3  -5 396.263  13.833   3
   3  -6   5 371.857  12.602   1
   6   3   5 380.542  10.766   1
  -6  -3   5 382.846  15.983   3
   1  -6  -5 738.817  18.741   1
  -1   6  -5 706.645  18.851   1
  -1   6   5 736.068  18.544   1
  -6  -1   5 772.454  19.492   4
   1  -6   5 756.918  19.100   1
   6   1   5 753.268  17.053   1
  -6   1  -5 1264.67   28.37   4
  -1  -6  -5 1295.01   28.21   1
   1   6  -5 1277.90   28.78   1
  -1  -6   5 1246.84   27.80   1
  -6   1   5 1247.20   29.34   4
   6  -1   5 1268.14   27.13   1
  -1  -6   5 1228.94   34.57   3
   1   6   5 1276.31   28.65   1
  -3  -6  -5 456.834  17.031   3
   6  -3  -5 462.827  11.887   1
   3   6  -5 492.539  13.691   1
  -6   3  -5 454.360  12.955   4
  -3  -6   5 465.748  17.431   3
   6  -3   5 455.055  13.370   1
   3   6   5 461.532  13.751   1
  -6   3   5 470.583  14.823   4
   6  -5  -5 247.324   9.322   1
  -5  -6  -5 255.788  12.118   3
   5   6  -5 264.091   9.209   1
   6  -5   5 245.794  10.194   1
   5   6   5 252.364   9.546   1
  -6   5   5 262.811  11.055   4
  -5  -6   5 253.197  12.926   3
   4  -7  -5 243.955  10.300   1
   7   4   5 256.597   8.622   1
  -7  -4   5 253.790  13.448   3
   4  -7   5 264.066  11.108   1
  -2   7  -5 627.366  17.939   1
   2  -7  -5 635.793  17.922   1
  -7  -2   5 627.326  18.179   4
   7   2   5 644.091  15.291   1
   2  -7   5 638.814  18.309   1
   0   7  -5 428.717  13.771   1
   0  -7  -5 407.089  13.055   1
   0  -7   5 414.099  16.273   3
   0  -7   5 414.280  13.031   1
  -7   0   5 393.713  13.567   4
   0   7   5 435.426  13.422   1
   7   0   5 428.528  11.316   1
  -7   2  -5 642.583  17.499   4
   2   7  -5 644.491  18.071   1
  -2  -7  -5 626.792  22.242   3
   2   7   5 630.192  17.934   1
  -7   2   5 650.857  18.958   4
  -2  -7   5 660.050  22.422   3
   7  -2   5 657.539  16.707   1
  -4  -7  -5 210.677  11.406   3
   4   7  -5 201.612   8.596   1
  -7   4   5 182.453   9.403   4
   7  -4   5 213.291   8.970   1
   4   7   5 201.089   8.848   1
   1  -8  -5 297.755  11.654   1
  -1   8   5 319.035  11.905   1
   1  -8   5 321.192  11.979   1
  -8  -1   5 296.601  12.112   4
   1  -8   5 318.464  14.507   3
  -1  -8  -5 220.293  12.546   3
   1   8  -5 206.920   9.610   1
  -1  -8   5 192.740  11.211   3
   1   8   5 211.090   9.492   1
  -8   1   5 193.830   9.601   4
   0   0  -6 -6.9443  0.7442   1
   0   0   6 -7.1822  0.7549   1
   1  -1  -6 7445.25  140.28   1
  -1  -1  -6 7655.92  145.37   1
   1  -1   6 7540.31  144.61   1
  -1  -1   6 7505.01  141.89   4
  -1   1   6 7376.42  143.20   1
  -1  -1   6 7183.49  171.89   3
  -1  -1   6 7314.19  142.32   1
   0  -2  -6 1.34234 1.03578   1
   0   2  -6 0.66096 1.04348   1
  -2   0  -6 3.08278 1.14548   1
   2   0  -6 0.97603 0.89371   1
   0  -2   6 0.03374 1.04207   1
   0  -2   6 0.99707 1.42113   3
  -2   0   6 0.61476 0.70133   1
   0   2   6 0.33338 1.07301   1
   2   0   6 -0.6036  0.9962   1
   2  -2  -6 0.52987 0.83223   1
  -2  -2   6 0.85258 1.17558   2
   2  -2   6 2.67517 1.25441   1
  -2  -2   6 0.00444 0.78075   1
  -2  -2   6 -0.3799  0.9307   4
  -2  -2   6 9.95421 2.32117   3
  -2   2   6 2.93544 0.95741   1
   2   2   6 -0.8259  1.0028   1
  -3  -1  -6 9110.46  168.69   1
  -3  -1  -6 8921.48  198.38   3
  -1   3  -6 9068.96  167.62   1
   1  -3  -6 9024.07  168.00   1
  -3  -1   6 8642.41  170.93   4
  -3  -1   6 8845.78  203.27   2
   3   1   6 8809.04  172.81   1
  -1   3   6 8881.60  167.04   1
   1  -3   6 8635.96  163.69   1
  -3  -1   6 8688.70  199.28   3
  -1  -3  -6 3978.48   74.47   1
  -3   1  -6 3942.35   74.04   1
   1   3  -6 3956.72   74.53   1
   3  -1  -6 3974.18   75.61   1
   1   3   6 4064.55   74.84   1
  -1  -3   6 3824.33   89.49   3
   3  -1   6 3995.20   74.96   1
  -3   1   6 3966.88   90.30   2
  -1  -3   6 3826.58   74.25   1
   3   3  -6 3763.49   71.11   1
   3  -3  -6 3872.38   71.60   1
  -3  -3  -6 3856.73   71.30   1
  -3  -3  -6 3737.43   85.95   3
  -3  -3   6 3640.01   87.48   3
   3   3   6 3790.94   72.26   1
  -3   3   6 3710.11   87.72   2
   3  -3   6 3845.29   72.95   1
  -4  -2  -6 2.19871 1.47353   3
   2  -4  -6 1.07168 1.08916   1
  -2   4  -6 -0.4452  1.1027   1
   4   2  -6 3.14866 0.97337   1
   2  -4   6 0.71731 1.25142   1
  -2   4   6 -0.2591  0.9506   1
  -4  -2   6 0.05700 1.29535   4
   4   2   6 0.56936 1.09707   1
  -4  -2   6 9.39463 2.83932   3
   0  -4   6 17.8958  2.2787   1
   2   4  -6 1.76927 1.23693   1
  -4   2  -6 0.72359 1.25768   4
   4  -2  -6 3.18247 1.01828   1
  -2  -4  -6 0.18218 0.82010   1
  -2  -4  -6 5.14253 2.39639   3
  -2  -4   6 1.61137 2.05501   3
   2   4   6 2.39957 1.26514   1
  -4   2   6 1.81756 1.95278   2
   4   4  -6 0.68622 1.17637   1
   4  -4  -6 10.1666  1.9954   1
  -4  -4  -6 7.89770 2.54435   3
   4  -4   6 1.93878 1.61995   1
  -4   4   6 3.30298 2.40167   2
   4   4   6 5.98504 1.78586   1
  -4  -4   6 0.84103 2.36502   3
  -5  -3  -6 2618.38   60.79   3
   3  -5  -6 2576.58   51.83   1
  -3   5  -6 2624.02   52.16   1
   5   3  -6 2549.52   48.81   1
  -3   5   6 2473.04   62.55   2
   5   3   6 2554.98   50.89   1
   3  -5   6 2568.27   52.88   1
  -5  -3   6 2570.98   63.89   3
   1  -5  -6 1805.52   37.85   1
  -1   5  -6 1814.85   38.28   1
  -1   5   6 1818.72   37.74   1
  -5  -1   6 1875.04   38.61   4
   1  -5   6 1813.75   38.34   1
   5   1   6 1846.22   36.94   1
   5  -1  -6 4180.68   76.91   1
  -1  -5  -6 4156.22   79.89   1
   1   5  -6 4165.14   80.42   1
  -5   1  -6 4177.78   80.39   4
  -1  -5   6 4159.17   96.63   3
  -5   1   6 4154.68   97.20   2
  -1  -5   6 4110.35   79.78   1
   1   5   6 4152.30   80.34   1
  -5   1   6 4169.10   81.66   4
   5  -1   6 4212.86   79.77   1
  -3  -5  -6 2452.57   60.17   3
   3   5  -6 2468.55   49.50   1
   5  -3  -6 2518.88   48.31   1
  -5   3  -6 2548.45   49.14   4
  -3  -5   6 2386.30   60.95   3
   5  -3   6 2457.83   50.24   1
   3   5   6 2498.67   50.16   1
  -5   3   6 2454.15   51.58   4
  -5   3   6 2397.13   60.94   2
   5  -5  -6 1607.97   35.21   1
   5   5  -6 1657.32   34.02   1
  -5  -5  -6 1647.97   42.59   3
   5  -5   6 1608.10   36.71   1
  -5  -5   6 1619.26   44.59   3
   5   5   6 1606.78   35.12   1
   4  -6  -6 -1.0249  1.4390   1
  -6  -4   6 1.73513 2.69882   3
   4  -6   6 3.93207 2.21090   1
   6   4   6 0.58949 1.46328   1
   2  -6  -6 1.59339 1.53415   1
  -2   6  -6 7.51305 2.19082   1
   6   2   6 0.94041 1.28304   1
  -6  -2   6 7.12656 2.44654   4
  -2   6   6 1.63039 1.55148   1
   2  -6   6 0.06148 1.53543   1
   0   6  -6 -0.0559  1.5292   1
   0  -6  -6 1.36230 1.43537   1
   6   0   6 1.37310 1.35742   1
   0   6   6 5.15482 1.86318   1
   0  -6   6 4.07749 1.75687   1
  -6   0   6 1.99706 1.97693   4
   0  -6   6 2.10457 2.63062   3
   2   6  -6 1.97028 1.69381   1
  -2  -6  -6 0.35481 1.37462   1
  -2  -6  -6 4.03795 3.09247   3
  -6   2  -6 4.63910 2.05434   4
   2   6   6 1.19142 1.64077   1
  -2  -6   6 2.99057 2.72655   3
   6  -2   6 -1.1524  1.2913   1
  -6   2   6 1.22908 1.99048   4
   6  -4  -6 1.85254 1.47366   1
  -4  -6  -6 6.28759 2.99339   3
   4   6  -6 -0.2644  1.3963   1
  -4  -6   6 5.55429 3.25013   3
  -6   4   6 -1.3829  1.8517   4
   6  -4   6 0.72260 1.64309   1
   4   6   6 -1.4355  1.4086   1
   3  -7  -6 1365.38   32.37   1
   7   3   6 1385.72   29.65   1
   3  -7   6 1379.62   33.32   1
  -1   7  -6 1510.89   34.79   1
   1  -7  -6 1491.57   34.38   1
  -1   7   6 1531.97   34.27   1
  -7  -1   6 1471.92   34.78   4
   1  -7   6 1536.19   41.14   3
   7   1   6 1509.83   31.74   1
   1  -7   6 1540.54   34.72   1
  -1  -7  -6 1582.25   35.14   1
   1   7  -6 1572.76   35.85   1
  -7   1   6 1582.19   36.58   4
  -1  -7   6 1537.30   42.66   3
   7  -1   6 1615.48   33.69   1
   1   7   6 1550.19   35.52   1
   3   7  -6 705.291  19.445   1
  -3  -7  -6 708.293  24.099   3
   7  -3   6 714.810  19.093   1
   3   7   6 705.208  19.795   1
  -7   3   6 771.961  21.305   4
   0  -8  -6 1.62022 1.77918   1
   0   8  -6 -1.5189  1.8330   1
  -8   0   6 1.56486 2.20201   4
   0   8   6 0.34085 1.99786   1
   0  -8   6 -1.6762  2.6187   3
   0  -1  -7 923.080  19.225   1
  -1   0  -7 907.049  19.227   1
   1   0  -7 929.176  19.041   1
   0  -1   7 906.231  21.373   3
   1   0   7 914.539  19.497   1
   0   1   7 913.166  19.178   1
   0  -1   7 938.421  19.442   1
  -1   0   7 914.897  18.737   1
  -2  -1  -7 3063.75   67.41   3
  -2  -1  -7 3004.33   57.44   1
   1  -2  -7 3016.92   57.56   1
   1  -2   7 3033.43   58.26   1
  -2  -1   7 2998.39   57.43   4
   1  -2   7 3060.83   67.48   3
  -2  -1   7 3114.36   68.79   2
  -2  -1   7 3047.58   56.40   1
   2   1   7 2976.00   57.94   1
  -1   2   7 3021.55   57.33   1
  -2  -1   7 2970.76   69.06   3
  -2   1  -7 2367.12   46.08   1
   2  -1  -7 2394.98   45.40   1
   1   2   7 2390.57   46.27   1
  -1  -2   7 2374.20   44.42   4
  -2   1   7 2323.29   44.74   1
  -1  -2   7 2455.67   53.37   2
  -1  -2   7 2348.23   45.74   1
  -1  -2   7 2373.10   54.72   3
   2  -1   7 2393.75   46.60   1
  -3  -2  -7 1125.30   23.51   1
  -3  -2  -7 1147.10   27.31   3
   2  -3  -7 1129.51   24.01   1
  -2   3   7 1126.39   23.53   1
  -3  -2   7 1147.80   29.74   3
   3   2   7 1144.96   24.45   1
   2  -3   7 1149.12   25.04   1
  -3  -2   7 1163.09   23.91   4
  -3   0  -7 2286.68   44.58   1
   0  -3  -7 2353.49   45.27   1
   3   0  -7 2320.60   43.84   1
   0  -3   7 2307.50   45.45   1
   0  -3   7 2305.33   53.51   3
  -3   0   7 2329.42   45.52   4
   3   0   7 2316.12   45.46   1
  -3   0   7 2276.60   54.34   2
   0   3   7 2305.52   45.25   1
   2   3  -7 509.797  11.780   1
  -2  -3  -7 455.146  11.639   1
  -3   2  -7 479.198  11.915   1
  -2  -3  -7 464.331  13.733   3
   3  -2  -7 474.308  11.220   1
  -2  -3   7 474.390  14.673   3
  -3   2   7 463.774  15.031   2
   3  -2   7 466.108  12.401   1
   2   3   7 476.224  12.274   1
  -4  -3  -7 1416.32   34.68   3
   4   3  -7 1371.14   28.35   1
   3  -4  -7 1409.75   29.95   1
  -4  -3   7 1434.09   37.40   3
  -4  -3   7 1428.80   29.83   4
   4   3   7 1393.06   30.07   1
   3  -4   7 1409.41   31.11   1
  -1   4  -7 867.466  20.027   1
   1  -4  -7 860.992  19.658   1
   4   1  -7 869.476  17.644   1
  -4  -1   7 869.636  19.715   4
   4   1   7 856.371  19.428   1
  -4  -1   7 881.962  23.541   2
   1  -4   7 862.065  22.817   3
  -1   4   7 839.891  19.340   1
   1  -4   7 879.756  20.258   1
   1   4  -7 626.439  15.193   1
  -4   1  -7 614.039  14.025   1
  -1  -4  -7 606.347  14.890   1
   4  -1  -7 608.911  13.216   1
  -1  -4   7 626.948  14.865   1
  -4   1   7 592.637  18.382   2
  -1  -4   7 617.428  18.027   3
   1   4   7 626.386  15.303   1
  -4   1   7 617.332  15.420   4
   4  -1   7 604.232  15.135   1
  -3  -4  -7 1077.69   28.18   3
   3   4  -7 1050.14   23.13   1
  -3  -4  -7 1078.28   23.06   1
   4  -3  -7 1038.12   22.75   1
  -4   3   7 1056.74   29.57   2
  -3  -4   7 1074.33   29.46   3
   3   4   7 1064.82   24.06   1
   4  -3   7 1047.43   24.33   1
   4  -5  -7 876.515  21.441   1
   5   4  -7 892.426  19.532   1
   4  -5   7 874.955  22.596   1
   5   4   7 881.560  21.191   1
  -5  -4   7 886.811  27.403   3
  -2   5  -7 390.615  11.741   1
   2  -5  -7 394.361  11.483   1
  -5  -2   7 377.685  11.318   4
   2  -5   7 385.888  12.014   1
  -2   5   7 378.518  10.966   1
   5   2   7 380.614  10.814   1
  -5  -2   7 369.741  14.521   3
   0  -5  -7 1213.89   26.73   1
   0   5  -7 1200.09   26.99   1
   0  -5   7 1213.02   31.69   3
  -5   0   7 1226.80   32.43   2
   0  -5   7 1226.96   26.91   1
   5   0   7 1190.53   26.03   1
   0   5   7 1145.22   26.40   1
  -5   0   7 1205.13   27.13   4
   2   5  -7 712.006  17.965   1
  -2  -5  -7 724.165  21.829   3
  -5   2  -7 736.099  17.129   4
  -2  -5  -7 733.317  17.732   1
   5  -2  -7 744.733  16.068   1
  -5   2   7 714.520  18.771   4
   2   5   7 727.119  18.362   1
   5  -2   7 712.763  18.127   1
  -2  -5   7 745.170  22.327   3
  -5   2   7 742.852  22.560   2
   5  -4  -7 646.468  16.465   1
   4   5  -7 664.288  16.610   1
  -4  -5  -7 674.607  20.704   3
  -4  -5   7 666.441  22.061   3
   4   5   7 659.403  17.488   1
   5  -4   7 663.490  18.050   1
   5  -6  -7 253.625  10.001   1
  -6  -5   7 248.664  13.191   3
   6   5   7 256.539   9.515   1
   5  -6   7 257.067  10.874   1
   3  -6  -7 370.320  12.177   1
  -6  -3   7 389.611  16.005   3
   6   3   7 364.214  11.074   1
   3  -6   7 377.636  12.996   1
  -1   6  -7 554.998  15.984   1
   1  -6  -7 571.298  15.847   1
   6   1   7 573.151  14.705   1
   1  -6   7 588.154  16.346   1
   1  -6   7 590.540  18.757   3
  -6  -1   7 574.168  16.049   4
  -1   6   7 591.883  15.807   1
  -1  -6  -7 1098.54   25.48   1
   1   6  -7 1112.37   26.19   1
  -6   1   7 1094.89   26.57   4
   6  -1   7 1098.41   25.03   1
  -1  -6   7 1098.43   30.99   3
   1   6   7 1105.66   26.14   1
   3   6  -7 444.794  12.938   1
   6  -3  -7 398.869  10.906   1
  -3  -6  -7 399.237  15.493   3
   3   6   7 415.601  13.060   1
   6  -3   7 395.397  12.727   1
  -6   3   7 408.810  13.885   4
  -3  -6   7 390.966  15.750   3
   6  -5  -7 224.821   8.944   1
   5   6  -7 229.047   8.613   1
   6  -5   7 251.173  10.274   1
  -5  -6   7 229.880  12.382   3
   5   6   7 237.376   9.425   1
  -6   5   7 229.273  10.617   4
   2  -7  -7 564.071  16.966   1
  -2   7  -7 574.170  17.144   1
   7   2   7 578.683  14.969   1
  -7  -2   7 592.264  17.076   4
   2  -7   7 584.782  17.552   1
   2  -7   7 575.258  19.858   3
   0  -7  -7 335.562  11.707   1
   0   7  -7 356.529  12.384   1
  -7   0   7 333.124  12.110   4
   0  -7   7 338.755  14.189   3
   7   0   7 331.393  10.382   1
   0   7   7 341.270  11.947   1
  -2  -7  -7 482.339  18.195   3
   2   7  -7 467.391  14.782   1
   7  -2   7 460.267  13.846   1
  -7   2   7 477.361  15.597   4
  -2  -7   7 458.754  17.818   3
   2   7   7 454.462  14.804   1
   0   0  -8 4486.32   84.99   1
   0   0   8 4590.46   85.07   1
   1  -1  -8 466.975  11.177   1
  -1   1  -8 464.730  11.506   1
  -1  -1   8 463.237  12.552   3
  -1   1   8 453.734  10.835   1
  -1  -1   8 449.854  10.977   1
   1   1   8 478.598  11.611   1
  -1  -1   8 454.667   9.913   4
   2   0  -8 6836.11  133.48   1
  -2   0  -8 7105.13  133.29   1
  -2   0   8 6999.24  132.62   1
   0  -2   8 6927.78  159.87   3
   2   0   8 7035.52  132.32   1
   0   2   8 6990.86  129.20   1
   0  -2   8 6898.67  133.93   1
  -2  -2  -8 4953.77   93.52   1
  -2  -2  -8 5000.53  110.40   3
   2  -2  -8 5037.54   93.36   1
   2  -2   8 4987.24   94.51   1
  -2  -2   8 4916.89   94.16   4
   2   2   8 4980.60   94.12   1
  -2  -2   8 5150.16  111.11   2
  -2   2   8 4979.69   92.70   1
  -2  -2   8 4920.73  112.38   3
  -3  -1  -8 5.51522 1.24383   1
  -3  -1   8 13.8138  1.8967   4
   1  -3   8 10.7791  1.9436   1
  -3  -1   8 9.52320 2.23921   2
  -3   1  -8 4.56636 1.31309   1
   1   3  -8 7.71665 1.62564   1
  -3   1   8 9.66185 2.43920   2
   3  -1   8 9.00910 1.89371   1
   1   3   8 6.86604 1.66019   1
  -1  -3   8 5.87553 1.44123   1
  -3  -3  -8 118.430   4.918   1
   3   3  -8 123.047   4.858   1
   3  -3  -8 137.708   5.248   1
   3  -3   8 123.536   5.748   1
  -3  -3   8 124.793   6.983   3
   3   3   8 123.413   5.671   1
   2  -4  -8 2834.99   55.91   1
   2  -4   8 2861.31   56.93   1
  -2   4   8 2876.52   55.36   1
  -4  -2   8 2770.30   67.93   3
  -4  -2   8 2856.18   55.92   4
   4   2   8 2806.88   55.90   1
   0  -4  -8 3699.66   71.09   1
   0   4  -8 3655.26   71.30   1
   4   0  -8 3746.52   68.81   1
  -4   0   8 3585.44   71.60   4
  -4   0   8 3741.68   85.65   2
   0  -4   8 3652.48   71.19   1
   4   0   8 3677.27   71.08   1
   0  -4   8 3686.31   84.40   3
   0   4   8 3693.04   71.11   1
   2   4  -8 2474.16   51.78   1
  -2  -4  -8 2672.89   62.06   3
   4  -2  -8 2659.46   50.68   1
  -4   2  -8 2652.81   51.54   1
  -2  -4  -8 2620.71   51.84   1
  -4   2   8 2611.76   63.63   2
  -2  -4   8 2671.20   62.84   3
   4  -2   8 2592.18   52.76   1
   2   4   8 2676.58   52.71   1
   4   4  -8 2740.05   53.76   1
   4  -4  -8 2805.33   54.70   1
   4   4   8 2766.23   55.45   1
  -4   4   8 2681.99   67.62   2
   4  -4   8 2775.25   56.32   1
  -4  -4   8 2694.85   67.47   3
   3  -5  -8 13.4227  2.4582   1
  -5  -3   8 18.4676  3.0286   4
  -5  -3   8 24.5200  4.5703   3
   5   3   8 13.4755  2.5001   1
   1  -5  -8 7.17527 1.88565   1
  -1   5  -8 4.36117 1.78336   1
   1  -5   8 6.67192 1.97694   1
  -1   5   8 5.99693 1.78222   1
   1  -5   8 6.15814 2.50703   3
  -5  -1   8 7.80127 2.13382   4
   5   1   8 7.42262 1.85893   1
   1   5  -8 16.8497  2.5446   1
   5  -1  -8 11.1469  1.4340   1
   1   5   8 9.61863 2.13485   1
   5  -1   8 7.48133 2.01051   1
  -5   1   8 10.6459  2.3859   4
  -1  -5   8 9.46385 2.78216   3
  -5   1   8 12.0289  3.1513   2
  -3  -5  -8 118.479   7.196   3
   5  -3  -8 115.578   4.990   1
   3   5  -8 108.437   5.485   1
   5  -3   8 111.841   6.023   1
  -5   3   8 109.811   6.342   4
  -3  -5   8 105.398   7.334   3
   3   5   8 110.910   5.965   1
   5   5  -8 14.4310  2.4116   1
   5  -5  -8 15.1553  2.7454   1
   5   5   8 21.5466  3.2162   1
   5  -5   8 18.2724  3.2941   1
  -5  -5   8 19.0488  4.3770   3
   4  -6  -8 953.861  24.151   1
   6   4   8 947.367  23.160   1
   4  -6   8 973.255  25.417   1
  -6  -4   8 989.006  30.745   3
   2  -6  -8 1495.26   33.44   1
  -2   6  -8 1458.45   33.54   1
   6   2   8 1474.64   32.07   1
   2  -6   8 1480.86   34.12   1
   2  -6   8 1505.82   38.71   3
  -6  -2   8 1501.66   33.32   4
   0   6  -8 2010.64   43.78   1
   0  -6  -8 2021.81   43.18   1
   0  -6   8 2054.11   51.39   3
   0   6   8 2044.32   43.49   1
   0  -6   8 2084.22   43.45   1
  -6   0   8 2042.42   44.00   4
   6   0   8 2070.03   42.46   1
  -2  -6  -8 1721.36   36.57   1
   2   6  -8 1689.57   37.17   1
  -2  -6  -8 1756.37   44.78   3
  -6   2   8 1650.55   38.06   4
  -2  -6   8 1652.35   44.50   3
   2   6   8 1667.59   37.35   1
   6  -2   8 1713.34   36.96   1
   6  -4  -8 839.881  20.355   1
   4   6  -8 849.294  21.041   1
   6  -4   8 864.724  22.484   1
  -6   4   8 829.188  23.267   4
  -4  -6   8 842.494  27.162   3
   4   6   8 874.800  22.375   1
   3  -7  -8 6.74756 2.51160   1
   7   3   8 23.8368  3.1178   1
   3  -7   8 13.9266  3.1667   1
   1  -7  -8 65.3727  5.0221   1
  -1   7  -8 53.2272  4.8663   1
   7   1   8 50.4773  3.9619   1
  -7  -1   8 49.3622  4.7105   4
  -1   7   8 50.1960  4.6314   1
   1  -7   8 43.3034  4.4388   1
   1  -7   8 54.2503  5.7530   3
   1   7  -8 3.93498 2.19418   1
  -1  -7  -8 3.46648 1.85474   1
  -7   1   8 5.44585 2.52561   4
  -1  -7   8 7.78503 3.13182   3
   7  -1   8 5.33663 2.01407   1
   1   7   8 5.75452 2.31130   1
   3   7  -8 3.41345 2.10509   1
  -3  -7  -8 5.00080 3.28396   3
   7  -3   8 4.27913 2.08120   1
  -3  -7   8 10.6126  3.6072   3
   3   7   8 2.11565 2.08542   1
  -7   3   8 2.66243 2.52361   4
  -1   0  -9 2007.11   39.90   1
   0   1  -9 1936.80   39.88   1
   1   0  -9 2007.59   39.65   1
   0  -1  -9 1986.89   39.77   1
   1   0   9 2036.98   40.22   1
  -1   0   9 2023.66   39.27   1
   0  -1   9 2026.26   39.98   1
   0   1   9 2039.87   39.80   1
   2   1  -9 1814.82   35.53   1
  -2  -1  -9 1727.42   35.58   1
   1  -2  -9 1767.40   35.73   1
   2   1   9 1773.30   36.24   1
  -2  -1   9 1803.62   34.87   4
   1  -2   9 1786.60   36.35   1
  -1   2   9 1775.87   35.44   1
  -2  -1   9 1748.10   42.03   2
   2  -1  -9 366.689   9.481   1
  -1  -2  -9 363.978   9.881   1
  -2   1  -9 352.843   9.908   1
  -1  -2   9 364.709   9.606   1
   1   2   9 353.686  10.017   1
  -1  -2   9 360.098   9.955   2
  -2   1   9 351.860   8.815   1
   2  -1   9 346.479  10.238   1
  -1  -2   9 361.860  10.851   3
  -3  -2  -9 1746.76   35.87   1
   2  -3  -9 1757.69   36.29   1
  -3  -2   9 1817.84   42.60   2
  -3  -2   9 1801.50   35.59   4
  -2   3   9 1802.34   35.72   1
   2  -3   9 1777.40   37.29   1
  -3  -2   9 1769.82   43.91   3
   3   2   9 1760.53   36.84   1
   3   0  -9 984.162  20.748   1
   0  -3  -9 973.749  21.802   1
  -3   0  -9 985.866  21.381   1
   3   0   9 1041.14   22.43   1
   0  -3   9 990.491  24.659   3
   0   3   9 955.872  21.727   1
   0  -3   9 975.483  21.893   1
  -3   0   9 982.842  26.127   2
  -3   0   9 968.264  21.426   4
  -3   2  -9 885.674  20.405   1
  -2  -3  -9 903.436  20.214   1
   3  -2  -9 889.235  19.623   1
  -2  -3   9 884.994  24.057   3
   3  -2   9 882.604  21.024   1
   2   3   9 910.760  20.886   1
   3  -4  -9 465.682  13.016   1
  -4  -3   9 477.896  16.616   3
   4   3   9 491.163  13.608   1
   3  -4   9 473.508  14.027   1
   4   1  -9 1002.73   21.06   1
   1  -4  -9 992.951  22.810   1
   4   1   9 1021.97   22.95   1
   1  -4   9 1003.53   25.72   3
  -4  -1   9 999.949  22.433   4
   1  -4   9 1016.20   23.29   1
  -1   4   9 999.932  22.561   1
  -4  -1   9 999.328  26.858   2
   1   4  -9 1319.40   28.68   1
  -4   1  -9 1312.19   27.64   1
   4  -1  -9 1319.96   26.75   1
  -1  -4  -9 1327.62   28.54   1
   4  -1   9 1321.16   29.00   1
  -1  -4   9 1300.59   33.46   3
  -4   1   9 1306.72   34.65   2
  -4   1   9 1306.39   28.85   4
   1   4   9 1307.05   28.80   1
  -1  -4   9 1324.96   28.10   1
  -3  -4  -9 572.276  14.674   1
   3   4  -9 570.027  14.681   1
   4  -3  -9 571.805  14.377   1
  -4   3   9 571.388  19.335   2
  -3  -4   9 593.661  18.721   3
   3   4   9 555.381  15.513   1
   4  -3   9 606.979  16.141   1
   4  -5  -9 357.659  11.736   1
   4  -5   9 377.357  12.868   1
   5   4   9 378.357  12.094   1
  -5  -4   9 378.567  15.408   3
   2  -5  -9 589.445  15.835   1
   5   2   9 570.668  15.290   1
   2  -5   9 572.630  16.287   1
  -5  -2   9 577.846  15.182   4
   0   5  -9 449.786  13.432   1
   0  -5  -9 462.115  13.318   1
   5   0  -9 459.324  10.644   1
   0   5   9 460.240  13.276   1
   5   0   9 469.370  13.192   1
   0  -5   9 492.415  15.349   3
  -5   0   9 469.248  16.095   2
   0  -5   9 455.441  13.215   1
  -5   0   9 460.615  13.299   4
   2   5  -9 1046.37   24.87   1
   5  -2  -9 1082.83   22.92   1
  -2  -5  -9 1100.98   24.80   1
  -2  -5  -9 1125.55   29.66   3
   5  -2   9 1070.37   25.40   1
   2   5   9 1049.97   25.37   1
  -5   2   9 1096.28   31.05   2
  -2  -5   9 1031.44   29.64   3
  -5   2   9 1067.91   25.79   4
   5  -4  -9 474.506  13.238   1
   4   5  -9 474.792  13.316   1
   4   5   9 465.827  14.367   1
  -4  -5   9 470.253  17.546   3
   5  -4   9 462.942  14.658   1
   3  -6  -9 727.392  19.582   1
   6   3   9 705.740  18.527   1
   3  -6   9 725.709  20.404   1
  -1   6  -9 340.030  11.781   1
   1  -6  -9 329.673  11.321   1
  -6  -1   9 338.419  11.360   4
   1  -6   9 343.034  11.751   1
  -1   6   9 338.668  11.286   1
   1  -6   9 341.532  12.950   3
   6   1   9 322.246  10.597   1
   1   6  -9 523.791  15.478   1
  -1  -6  -9 518.174  14.963   1
   6  -1   9 518.349  14.910   1
  -1  -6   9 519.330  17.788   3
   1   6   9 510.337  15.272   1
  -6   1   9 528.840  15.596   4
   3   6  -9 286.532  10.354   1
   6  -3  -9 285.076   8.857   1
  -6   3   9 278.063  11.333   4
   6  -3   9 293.140  10.823   1
   3   6   9 277.546  10.812   1
  -3  -6   9 287.967  12.895   3
   2  -7  -9 392.144  13.641   1
  -7  -2   9 422.166  13.466   4
   2  -7   9 392.507  13.939   1
   7   2   9 390.144  12.213   1
   0   7  -9 517.587  16.256   1
   0  -7  -9 520.122  15.865   1
   0  -7   9 529.355  18.222   3
   0   7   9 497.881  15.800   1
   7   0   9 491.833  14.458   1
  -7   0   9 520.077  16.076   4
  -2  -7  -9 178.272  10.429   3
   2   7  -9 175.764   8.485   1
   7  -2   9 171.010   8.034   1
  -2  -7   9 180.566  10.082   3
   2   7   9 179.361   8.774   1
  -7   2   9 174.986   8.936   4
   0   0  10 15.6960  2.1813   1
   1   1 -10 4821.26   93.35   1
  -1  -1 -10 4907.66   93.39   1
   1  -1 -10 4894.93   93.23   1
  -1   1 -10 4980.06   93.79   1
  -1   1  10 4978.16   92.82   1
  -1  -1  10 5007.55   93.01   1
   1   1  10 4964.01   93.67   1
   1  -1  10 4986.12   93.90   1
  -1  -1  10 4988.04   93.64   4
  -2   0 -10 120.840   5.082   1
   0  -2 -10 121.073   5.148   1
   2   0 -10 121.503   4.986   1
   2   0  10 120.286   5.502   1
   0   2  10 121.875   5.135   1
   0  -2  10 121.890   4.755   3
   0  -2  10 131.231   5.432   1
  -2  -2 -10 10.6829  1.9049   1
  -2   2 -10 8.74001 1.94692   1
   2  -2 -10 12.8590  2.0193   1
  -2  -2  10 11.7885  2.0566   2
   2   2  10 11.0675  2.0657   1
  -2  -2  10 13.1457  2.5391   3
   2  -2  10 13.9761  2.3229   1
   3   1 -10 2698.53   53.25   1
  -3  -1 -10 2757.42   53.70   1
   1  -3 -10 2709.66   54.23   1
  -3  -1  10 2816.79   64.41   2
   3   1  10 2739.97   54.72   1
  -1   3  10 2712.45   53.82   1
   1  -3  10 2766.89   54.85   1
  -3  -1  10 2775.28   53.63   4
  -1  -3 -10 3760.39   73.72   1
   3  -1 -10 3845.43   72.76   1
  -3   1 -10 3900.14   73.76   1
  -1  -3  10 3778.55   73.27   1
  -1  -3  10 3802.55   87.07   3
   3  -1  10 3813.75   74.57   1
  -3   1  10 3860.35   89.21   2
   1   3  10 3872.59   74.24   1
  -3   3 -10 2811.86   56.13   1
   3  -3 -10 2814.41   55.34   1
  -3  -3 -10 2791.48   55.17   1
   3  -3  10 2798.11   56.76   1
  -3  -3  10 2777.77   66.88   3
   3   3  10 2807.16   56.35   1
   2  -4 -10 84.6516  4.8483   1
   4   2 -10 92.6522  4.2110   1
   4   2  10 82.9383  4.9273   1
   2  -4  10 91.0643  5.3100   1
  -4  -2  10 91.3714  4.5087   4
   0  -4 -10 240.777   8.256   1
   4   0 -10 224.596   6.788   1
   0  -4  10 226.287   8.553   3
   0  -4  10 214.644   7.936   1
   4   0  10 222.167   8.256   1
  -4   0  10 223.399   9.547   2
   0   4  10 210.814   7.868   1
  -4   0  10 220.479   7.807   4
   4  -2 -10 23.8276  2.5399   1
  -4   2 -10 34.4160  3.1700   1
  -2  -4 -10 27.6995  2.9734   1
   2   4  10 26.8545  3.3414   1
  -2  -4  10 27.2003  3.8231   3
   4  -2  10 28.4029  3.1414   1
  -4   2  10 30.0392  4.5720   2
   4  -4 -10 0.99279 1.42843   1
   4  -4  10 0.47183 1.57782   1
  -4  -4  10 -1.0467  2.3080   3
   4   4  10 -1.5195  1.5473   1
   3  -5 -10 1477.56   32.98   1
   5   3  10 1457.86   32.75   1
   3  -5  10 1462.84   33.83   1
  -5  -3  10 1467.74   40.12   3
   1  -5 -10 2291.08   47.49   1
  -1   5  10 2345.31   47.14   1
  -5  -1  10 2253.35   47.04   4
   5   1  10 2243.64   46.96   1
   1  -5  10 2260.20   47.63   1
   1   5 -10 1849.70   39.18   1
   5  -1 -10 1829.16   36.11   1
  -1  -5 -10 1800.64   38.76   1
  -1  -5  10 1772.00   45.39   3
  -5   1  10 1838.25   47.21   2
   5  -1  10 1827.63   39.20   1
   1   5  10 1798.57   39.21   1
  -5   1  10 1823.99   39.44   4
   3   5 -10 1469.38   32.35   1
   5  -3 -10 1498.29   31.33   1
   5  -3  10 1461.62   33.49   1
   3   5  10 1459.90   33.44   1
  -5   3  10 1486.84   34.32   4
  -3  -5  10 1421.59   39.16   3
   5  -5 -10 779.598  20.294   1
   5   5  10 767.243  20.880   1
   5  -5  10 780.776  21.721   1
  -5  -5  10 778.205  25.716   3
   4  -6 -10 15.1940  2.9930   1
   6   4  10 15.5907  2.9792   1
   4  -6  10 18.4275  3.5137   1
   2  -6 -10 4.75888 2.09287   1
  -6  -2  10 2.67301 2.06218   4
   6   2  10 3.66602 1.90923   1
   2  -6  10 2.49291 1.95567   1
   0   6 -10 23.4486  3.4753   1
   0  -6 -10 29.4248  3.6857   1
   0  -6  10 27.1861  4.0997   3
   6   0  10 28.0118  3.4900   1
  -6   0  10 26.5781  3.7201   4
   0   6  10 26.7742  3.6925   1
  -2  -6 -10 2.75357 1.67902   1
   2   6 -10 4.99461 2.17922   1
  -6   2  10 2.04339 2.20802   4
   2   6  10 2.59215 2.07679   1
  -2  -6  10 3.64314 2.64434   3
   6  -2  10 3.70987 2.06483   1
   4   6 -10 3.25745 1.99513   1
   6  -4 -10 3.07174 1.71661   1
   6  -4  10 5.15447 2.36445   1
  -6   4  10 3.28239 2.45719   4
  -4  -6  10 4.11688 2.98453   3
   4   6  10 3.01729 2.19193   1
   1  -7 -10 856.012  23.390   1
  -7  -1  10 924.503  23.294   4
   7   1  10 870.822  21.984   1
  -1  -7 -10 794.890  21.503   1
   1   7 -10 793.959  22.015   1
   1   7  10 792.290  22.059   1
  -7   1  10 812.178  22.287   4
   7  -1  10 792.445  20.970   1
  -1  -7  10 800.954  24.974   3
   0   1 -11 1255.12   27.72   1
   1   0 -11 1301.23   27.55   1
   0   1  11 1312.20   27.55   1
  -1   0  11 1296.68   27.00   1
   1   0  11 1236.67   27.71   1
   0  -1  11 1305.72   27.69   1
   2   1 -11 465.636  12.311   1
   1  -2 -11 465.330  12.506   1
  -2  -1 -11 469.624  12.444   1
  -1   2 -11 462.364  12.823   1
  -2  -1  11 452.710  13.894   2
   2   1  11 466.087  12.912   1
  -1   2  11 466.887  12.131   1
   1  -2  11 456.195  12.861   1
  -1  -2 -11 1575.73   32.95   1
  -2   1 -11 1588.45   33.22   1
   2  -1 -11 1557.96   32.46   1
   1   2  11 1537.00   33.06   1
  -1  -2  11 1543.80   36.84   2
   2  -1  11 1563.41   33.57   1
  -1  -2  11 1561.11   32.34   1
  -1  -2  11 1580.53   37.34   3
   2  -3 -11 409.593  11.890   1
  -3  -2 -11 404.925  11.523   1
   3   2 -11 429.231  11.505   1
   3   2  11 435.702  12.510   1
   2  -3  11 415.447  12.556   1
  -3   0 -11 721.695  17.435   1
   0  -3 -11 737.555  17.928   1
   3   0 -11 728.379  16.899   1
   0   3  11 718.696  17.723   1
  -3   0  11 729.152  16.957   4
  -3   0  11 696.204  20.697   2
   0  -3  11 722.572  17.676   1
   3   0  11 726.380  18.265   1
  -2  -3 -11 1296.80   28.55   1
  -3   2 -11 1348.13   29.10   1
   3  -2 -11 1294.83   28.09   1
   3  -2  11 1298.63   29.52   1
  -2  -3  11 1330.72   33.50   3
   2   3  11 1297.73   29.28   1
   3  -4 -11 547.819  15.204   1
   4   3  11 544.598  15.630   1
  -4  -3  11 579.158  18.735   3
   3  -4  11 549.300  16.127   1
   1  -4 -11 642.199  16.926   1
   4   1 -11 634.497  15.329   1
  -4  -1  11 660.178  16.062   4
  -1   4  11 655.820  16.623   1
   1  -4  11 652.729  17.199   1
  -4  -1  11 644.068  19.359   2
   4   1  11 664.793  17.195   1
   4  -1 -11 710.055  16.683   1
  -1  -4 -11 723.776  18.332   1
  -4   1  11 737.810  22.220   2
   1   4  11 728.405  18.544   1
  -4   1  11 712.510  18.130   4
  -1  -4  11 734.071  20.467   3
   4  -1  11 707.060  18.701   1
  -3  -4 -11 677.845  17.186   1
   4  -3 -11 669.627  16.880   1
  -3  -4  11 678.960  20.935   3
   4  -3  11 670.990  18.410   1
   3   4  11 672.384  18.324   1
   4  -5 -11 267.000   9.966   1
  -5  -4  11 256.327  12.378   3
   4  -5  11 256.226  10.617   1
   5   4  11 254.619  10.115   1
   2  -5 -11 751.697  20.041   1
   5   2  11 791.625  20.021   1
   2  -5  11 788.802  20.724   1
   5   0 -11 619.193  14.513   1
   0  -5 -11 620.746  17.109   1
  -5   0  11 637.582  20.266   2
   0   5  11 616.944  16.991   1
   5   0  11 613.522  17.075   1
   0  -5  11 640.038  16.910   1
  -5   0  11 633.819  16.802   4
   5  -2 -11 309.940   9.303   1
  -2  -5 -11 326.464  10.790   1
  -5   2  11 307.550  11.189   4
   5  -2  11 323.308  11.393   1
  -2  -5  11 311.366  12.422   3
   2   5  11 310.158  11.236   1
   5  -4 -11 283.715   9.854   1
   5  -4  11 272.323  10.972   1
   4   5  11 289.804  11.043   1
  -4  -5  11 279.400  12.754   3
   3  -6 -11 208.640   9.158   1
   6   3  11 212.208   8.913   1
   3  -6  11 211.170   9.690   1
   1  -6 -11 622.455  18.007   1
   1  -6  11 628.313  17.847   1
  -6  -1  11 644.871  17.402   4
   6   1  11 611.005  17.148   1
  -1  -6 -11 208.964   9.061   1
  -6   1  11 229.808   9.533   4
  -1  -6  11 242.723  10.614   3
   6  -1  11 228.300   9.448   1
   1   6  11 218.788   9.458   1
  -6   3  11 422.654  14.800   4
   6  -3  11 403.291  14.043   1
  -3  -6  11 430.197  16.309   3
   3   6  11 429.284  14.437   1
   0  -7 -11 217.962   9.619   1
   7   0  11 200.819   8.741   1
   0   7  11 211.924   9.614   1
  -7   0  11 203.856   9.399   4
   0   0 -12 5792.78  110.17   1
   0   0  12 5851.69  110.02   1
   1  -1 -12 4.42692 1.60583   1
  -1   1 -12 5.12201 1.61139   1
  -1  -1 -12 7.95031 1.82450   1
   1   1 -12 3.28696 1.48055   1
   1   1  12 5.58967 1.70422   1
   1  -1  12 4.38880 1.68459   1
  -1  -1  12 6.83266 1.73281   1
  -2   0 -12 2246.30   46.33   1
   0  -2 -12 2287.50   46.45   1
   2   0 -12 2294.21   46.08   1
   0   2 -12 2264.99   46.72   1
   0  -2  12 2335.44   46.44   1
   0   2  12 2305.09   46.36   1
   2   0  12 2253.52   46.91   1
   2  -2 -12 2726.77   52.98   1
   2   2 -12 2644.59   52.93   1
  -2  -2 -12 2672.02   53.05   1
  -2   2 -12 2626.60   53.64   1
   2  -2  12 2631.02   53.80   1
   2   2  12 2568.57   53.49   1
   3   1 -12 4.78816 1.57492   1
   1  -3 -12 1.31138 1.34622   1
  -3  -1 -12 9.32213 1.92275   1
   3   1  12 0.43824 1.34282   1
   1  -3  12 8.30947 2.06331   1
  -3  -1  12 -0.5530  1.7228   2
   3  -1 -12 3.40776 1.49957   1
  -1  -3 -12 2.41655 1.45933   1
  -3   1 -12 -0.3306  1.2497   1
  -3   1  12 0.63891 2.32894   2
   1   3  12 0.83521 1.53687   1
   3  -1  12 5.82685 2.05248   1
  -3  -3 -12 1.31430 1.41007   1
  -3   3 -12 -0.7720  1.4001   1
   3  -3 -12 0.79011 1.33236   1
   3   3  12 0.38134 1.67068   1
  -3  -3  12 2.54989 2.26562   3
   3  -3  12 2.81839 1.76901   1
   4   2 -12 1988.56   40.44   1
   2  -4 -12 1978.89   42.09   1
   2  -4  12 2003.86   42.86   1
   4   2  12 1965.11   42.33   1
   4   0 -12 1980.06   39.92   1
   0  -4 -12 1949.69   41.81   1
   0  -4  12 1956.34   41.37   1
  -4   0  12 2000.69   41.11   4
   4   0  12 1942.63   42.13   1
  -4   0  12 2009.86   49.66   2
   0   4  12 1946.87   41.55   1
   4  -2 -12 2394.24   47.66   1
  -2  -4 -12 2327.14   48.73   1
  -2  -4  12 2384.01   57.16   3
   2   4  12 2386.78   49.59   1
   4  -2  12 2322.72   49.72   1
   4  -4 -12 648.987  17.592   1
  -4  -4  12 687.046  21.821   3
   4   4  12 649.179  18.596   1
   4  -4  12 655.890  18.884   1
   3  -5 -12 3.09459 1.93590   1
   5   3  12 1.90401 1.95624   1
   3  -5  12 5.38661 2.36776   1
   5   1 -12 11.7329  2.0112   1
   1  -5 -12 5.92617 2.10543   1
  -5  -1  12 6.50159 2.48186   2
   1  -5  12 0.40849 1.60115   1
  -5  -1  12 1.92070 1.73490   4
   5  -1 -12 1.09593 1.19627   1
  -1  -5 -12 1.87735 1.66319   1
  -5   1  12 1.43014 1.90748   4
   1   5  12 4.66817 2.10670   1
   5  -1  12 2.36972 1.99074   1
   5  -3 -12 1.60767 1.48895   1
   3   5  12 1.04200 1.98111   1
   5  -3  12 -0.2386  1.6612   1
  -3  -5  12 1.15945 2.30981   3
  -5   3  12 5.24546 2.52638   4
   2  -6 -12 1079.31   27.19   1
   6   2  12 1063.62   26.29   1
   2  -6  12 1093.99   27.45   1
   0  -6 -12 801.197  21.761   1
   0   6  12 795.521  21.503   1
   6   0  12 814.559  21.342   1
  -6   0  12 812.138  21.233   4
   2   6  12 731.535  20.752   1
  -6   2  12 754.560  20.834   4
   6  -2  12 707.461  20.341   1
  -1   0 -13 967.986  23.145   1
   0  -1 -13 982.542  23.092   1
   1   0 -13 1001.66   23.17   1
   0   1 -13 964.700  23.276   1
   1   0  13 987.928  23.317   1
   0  -1  13 998.747  23.002   1
   0   1  13 1012.32   22.99   1
  -1   0  13 1010.23   22.48   1
   1  -2 -13 320.883  10.431   1
   2   1 -13 321.361  10.300   1
  -1   2 -13 316.157  10.711   1
  -2  -1 -13 330.888  10.382   1
   2   1  13 320.482  10.689   1
  -1   2  13 334.424  10.138   1
  -2  -1  13 325.174  11.367   2
   1  -2  13 313.494  10.527   1
  -1  -2 -13 973.327  23.059   1
   2  -1 -13 1008.06   22.87   1
   1   2 -13 986.885  23.261   1
  -2   1 -13 974.285  23.334   1
   1   2  13 952.319  23.165   1
   2  -1  13 977.838  23.671   1
   2  -3 -13 405.911  12.484   1
   3   2 -13 411.431  12.059   1
  -3  -2 -13 418.541  12.298   1
  -2   3 -13 429.510  13.133   1
   3   2  13 410.207  12.938   1
   2  -3  13 410.491  13.031   1
   3   0 -13 450.260  12.618   1
   0  -3 -13 460.900  13.448   1
  -3   0 -13 446.106  12.951   1
   0   3 -13 434.671  13.223   1
  -3   0  13 449.823  12.014   4
  -3   0  13 449.695  15.275   2
   0   3  13 440.755  13.117   1
   3   0  13 447.931  13.675   1
   0  -3  13 448.658  12.948   1
  -3   2 -13 995.443  23.770   1
  -2  -3 -13 960.780  23.167   1
   3  -2 -13 977.957  22.893   1
   3  -2  13 979.875  24.113   1
   2   3  13 961.310  23.845   1
   4   3 -13 421.119  12.107   1
   3  -4 -13 402.015  12.923   1
  -3   4 -13 424.975  13.489   1
   3  -4  13 405.356  13.652   1
   4   3  13 395.739  13.351   1
   4   1 -13 544.408  14.307   1
   1  -4 -13 556.449  15.868   1
   1  -4  13 547.954  15.712   1
   4   1  13 537.568  15.843   1
  -1  -4 -13 568.974  15.985   1
   4  -1 -13 553.915  14.477   1
  -4   1  13 547.257  15.235   4
   1   4  13 561.293  16.049   1
   4  -1  13 544.619  16.297   1
   4  -3 -13 376.767  11.790   1
  -3  -4  13 385.657  14.189   3
   3   4  13 383.959  13.109   1
   4  -3  13 367.477  13.005   1
   2  -5 -13 540.427  16.286   1
   5   2  13 550.973  16.322   1
   2  -5  13 543.950  16.542   1
   5   0 -13 455.215  12.271   1
   0  -5 -13 460.651  14.548   1
   5   0  13 464.494  14.630   1
  -5   0  13 479.243  13.868   4
   0   5  13 455.682  14.315   1
   5  -2 -13 260.335   8.869   1
  -2  -5 -13 258.468  10.009   1
  -5   2  13 275.213  10.558   4
   5  -2  13 258.694  10.596   1
   2   5  13 267.295  10.678   1
   1  -6 -13 385.015  13.669   1
   6   1  13 386.092  13.186   1
  -1  -6 -13 163.512   8.155   1
   6  -1  13 147.505   7.984   1
  -6   1  13 155.633   7.924   4
   1   6  13 159.328   8.276   1
   0   0 -14 0.22986 1.32867   1
   0   0  14 -0.1599  1.3035   1
  -1   1 -14 2203.04   47.02   1
   1   1 -14 2280.64   46.95   1
  -1  -1 -14 2261.71   46.81   1
   1  -1 -14 2263.96   46.76   1
   1   1  14 2230.43   46.89   1
   1  -1  14 2266.87   47.03   1
   0   2 -14 26.5521  3.4219   1
   0  -2 -14 26.1911  3.2841   1
   2   0 -14 29.6158  3.2554   1
  -2   0 -14 22.7796  3.1088   1
   2   0  14 27.7820  3.5560   1
   0  -2  14 28.8025  3.2410   1
   0   2  14 27.8569  3.4369   1
  -2   2 -14 4.68162 1.86543   1
   2  -2 -14 5.08465 1.89527   1
  -2  -2 -14 6.15005 1.93059   1
   2   2 -14 10.1146  2.3154   1
   2   2  14 3.60207 1.95997   1
   2  -2  14 4.85829 2.12240   1
  -3  -1 -14 1271.80   28.75   1
   1  -3 -14 1268.40   29.35   1
  -1   3 -14 1243.61   29.50   1
   3   1 -14 1238.59   28.43   1
   3   1  14 1276.55   29.83   1
   1  -3  14 1323.52   29.52   1
  -3   1 -14 2088.84   43.42   1
  -1  -3 -14 2004.50   43.36   1
   1   3 -14 1999.49   43.29   1
   3  -1 -14 2020.93   42.50   1
  -3   1  14 2036.06   51.94   2
   1   3  14 2057.21   43.68   1
   3  -1  14 2050.72   44.17   1
   3   3 -14 1298.30   29.82   1
   3  -3 -14 1344.03   30.40   1
  -3   3 -14 1351.00   31.07   1
  -3  -3 -14 1309.00   30.04   1
   3   3  14 1328.96   31.28   1
   3  -3  14 1321.86   31.38   1
   2  -4 -14 21.5893  3.3441   1
  -2   4 -14 40.0462  4.0110   1
   4   2 -14 30.9569  3.2291   1
   4   2  14 25.9627  3.7531   1
   2  -4  14 27.8926  3.8391   1
   4   0 -14 59.0628  4.0954   1
   0  -4 -14 54.6447  4.5824   1
   0   4  14 59.4335  4.7726   1
   4   0  14 64.0007  5.0577   1
   4  -2 -14 2.32711 1.64403   1
  -2  -4 -14 2.46273 1.80103   1
   4  -2  14 0.21973 1.87016   1
   2   4  14 2.31088 2.05060   1
   4  -4 -14 1.77193 1.73814   1
   4   4 -14 0.27718 1.61569   1
   4  -4  14 2.02326 1.99239   1
   4   4  14 0.50170 1.94202   1
   3  -5 -14 699.637  19.767   1
   5   3  14 697.934  19.894   1
   5   1 -14 1209.86   27.00   1
   1  -5 -14 1254.74   30.18   1
   5   1  14 1250.56   30.00   1
  -1  -5 -14 796.475  21.020   1
   5  -1 -14 736.090  18.398   1
   5  -1  14 764.780  21.314   1
   1   5  14 741.105  20.817   1
  -5   1  14 784.786  20.308   4
   5  -3 -14 734.447  19.019   1
   5  -3  14 724.920  20.861   1
   0   1 -15 695.508  18.902   1
   1   0 -15 696.080  18.796   1
  -1   0 -15 712.715  19.001   1
   0  -1 -15 698.447  18.696   1
   0  -1  15 691.005  18.257   1
   1   0  15 726.051  18.931   1
   0   1  15 747.938  18.726   1
   1  -2 -15 514.808  15.163   1
  -2  -1 -15 513.901  14.962   1
   2   1 -15 514.684  15.019   1
  -1   2 -15 520.665  15.611   1
   2   1  15 522.275  15.551   1
   1  -2  15 534.787  15.327   1
  -2   1 -15 258.463   9.789   1
  -1  -2 -15 245.668   9.493   1
   1   2 -15 242.678   9.572   1
   2  -1 -15 252.362   9.410   1
   1   2  15 249.952   9.653   1
   2  -1  15 251.495   9.832   1
  -2   3 -15 638.574  18.089   1
   2  -3 -15 618.024  17.626   1
  -3  -2 -15 642.634  17.334   1
   3   2 -15 631.281  17.113   1
   2  -3  15 620.096  17.956   1
   3   2  15 632.037  18.147   1
  -3   0 -15 386.826  12.403   1
   3   0 -15 369.063  11.916   1
   0   3 -15 373.708  12.648   1
   0  -3 -15 385.321  12.778   1
   0   3  15 394.603  12.601   1
   3   0  15 395.738  13.185   1
  -3   0  15 368.516  14.237   2
   3  -2 -15 425.178  13.267   1
   2   3 -15 432.159  13.487   1
  -3   2 -15 438.607  13.896   1
  -2  -3 -15 431.420  13.456   1
   3  -2  15 414.415  14.004   1
   2   3  15 416.933  13.827   1
   4   3 -15 164.732   7.312   1
  -3   4 -15 177.165   8.499   1
   3  -4 -15 172.345   8.237   1
   3  -4  15 169.070   8.554   1
   4   3  15 168.845   8.472   1
   1  -4 -15 462.534  14.774   1
  -1   4 -15 461.619  14.778   1
   4   1 -15 455.917  13.382   1
   4   1  15 451.868  14.854   1
   1  -4  15 459.815  14.394   1
  -1  -4 -15 486.290  15.247   1
   4  -1 -15 494.575  14.194   1
   1   4 -15 490.555  15.209   1
   1   4  15 489.437  15.413   1
   4  -1  15 491.667  15.830   1
  -4   1  15 511.408  14.481   4
   3   4 -15 209.535   8.694   1
   4  -3 -15 198.380   8.590   1
   4  -3  15 199.232   9.473   1
   3   4  15 216.559   9.728   1
   2  -5 -15 287.673  11.387   1
  -2   5 -15 273.791  11.184   1
   5   2  15 277.374  11.189   1
   2  -5  15 273.211  11.180   1
   5   0 -15 199.435   7.499   1
   0  -5 -15 174.545   8.659   1
   5   0  15 175.779   8.810   1
   5  -2 -15 346.913  11.367   1
  -2  -5 -15 351.816  12.605   1
  -5   2  15 359.849  12.767   4
   5  -2  15 339.780  13.078   1
   2   5  15 366.481  13.273   1
   0   0 -16 1285.14   30.35   1
  -1   1 -16 46.1084  4.3356   1
   1  -1 -16 55.8178  4.5512   1
  -1  -1 -16 51.2788  4.3087   1
   1   1 -16 58.0229  4.6441   1
   1   1  16 53.8466  4.6440   1
   1  -1  16 47.5581  4.3941   1
   2   0 -16 1411.65   32.59   1
   0  -2 -16 1400.68   32.78   1
  -2   0 -16 1400.42   32.77   1
   0   2 -16 1427.99   33.12   1
   2   0  16 1427.20   33.18   1
   0   2  16 1474.02   32.64   1
  -2   2 -16 1173.15   28.80   1
  -2  -2 -16 1166.39   28.19   1
   2  -2 -16 1187.08   28.38   1
   2   2 -16 1189.34   28.23   1
   2   2  16 1202.59   28.98   1
   2  -2  16 1174.23   28.73   1
  -3  -1 -16 -0.2264  1.4487   1
   3   1 -16 -1.1395  1.3401   1
   1  -3 -16 1.08433 1.71801   1
  -1   3 -16 -0.5322  1.6269   1
   3   1  16 0.32868 1.85243   1
   1  -3  16 8.16921 2.60292   1
  -3   1 -16 1.05585 1.62248   1
  -1  -3 -16 0.52093 1.63845   1
   3  -1 -16 2.34104 1.76273   1
   1   3 -16 2.56723 1.95730   1
   3  -1  16 0.01385 1.88086   1
   1   3  16 -0.5428  1.7825   1
  -3   3 -16 22.5893  3.6407   1
   3  -3 -16 21.5987  3.4643   1
   3   3 -16 26.1949  3.5667   1
   3   3  16 24.1310  3.9899   1
   3  -3  16 23.1864  3.8006   1
  -2   4 -16 797.095  21.890   1
   2  -4 -16 802.409  21.770   1
   4   2 -16 780.956  20.038   1
   2  -4  16 777.527  21.598   1
   4   2  16 775.850  21.887   1
   0   4 -16 912.104  23.763   1
   0  -4 -16 892.108  23.667   1
   4   0 -16 881.902  22.002   1
   4   0  16 880.738  23.862   1
   2   4 -16 698.329  19.212   1
  -2  -4 -16 671.575  19.140   1
   4  -2 -16 678.877  18.380   1
  -4   2  16 677.597  18.711   4
   2   4  16 649.651  19.494   1
   4  -2  16 651.492  19.654   1
  -1   0 -17 264.657  10.495   1
   0  -1 -17 254.323  10.189   1
   1   0 -17 256.983  10.338   1
   0   1 -17 248.048  10.252   1
   1   0  17 254.370  10.183   1
   1  -2 -17 431.659  14.292   1
  -1   2 -17 437.371  14.553   1
   2   1 -17 445.544  14.210   1
  -2  -1 -17 423.779  14.055   1
   2   1  17 440.282  14.513   1
   1  -2  17 430.286  13.967   1
   2  -1 -17 458.732  14.630   1
   1   2 -17 458.123  14.803   1
  -2   1 -17 464.543  14.950   1
  -1  -2 -17 455.123  14.699   1
   2  -1  17 442.516  14.732   1
   1   2  17 466.281  14.922   1
   3   2 -17 210.277   8.868   1
   2  -3 -17 205.448   9.379   1
  -2   3 -17 209.051   9.516   1
   2  -3  17 204.372   9.390   1
   3   2  17 189.147   9.358   1
   3   0 -17 416.720  13.603   1
  -3   0 -17 422.279  13.945   1
   0   3 -17 436.962  14.567   1
   0  -3 -17 435.916  14.481   1
   3   0  17 440.923  14.702   1
   2   3 -17 180.491   8.610   1
  -3   2 -17 185.796   8.801   1
   3  -2 -17 179.911   8.514   1
  -2  -3 -17 184.388   8.630   1
   2   3  17 182.349   9.061   1
   3  -2  17 181.366   9.002   1
   0   0 -18 0.74255 1.62594   1
  -1  -1 -18 841.143  22.915   1
   1  -1 -18 845.111  22.928   1
  -1   1 -18 842.612  23.079   1
   1   1 -18 865.579  23.040   1
   1   1  18 854.364  22.754   1
  -2   0 -18 2.99520 2.03664   1
   2   0 -18 1.00872 1.85945   1
   0   2 -18 0.70140 1.87794   1
   0  -2 -18 0.86481 1.77474   1
   2   0  18 -0.3954  1.8638   1
  -2   2 -18 1.01375 1.82396   1
  -2  -2 -18 -0.1939  1.6084   1
   2   2 -18 2.48589 1.96527   1
   2  -2 -18 0.10651 1.76661   1
   2   2  18 0.06473 2.03112   1
   2  -2  18 0.66307 2.03434   1
   1   0 -19 175.476   8.837   1
   0   1 -19 176.269   8.974   1
  -1   0 -19 176.308   8.870   1
   0  -1 -19 172.041   8.819   1
   0   0   0    0.00    0.00   0
;
_shelx_hkl_checksum     66174
_shelx_res_file
;
TITL NaTcO4_RT_0m in I4(1)/a
CELL 0.71073 5.3325    5.3325   11.8503 90.000 90.000 90.000
ZERR 4.00 0.0001 0.0001 0.0003 0.000 0.000 0.000
LATT 2
SYMM -y+1/4, x+3/4, z+3/4
SYMM y+1/4, -x+1/4, z+1/4
SYMM -x, -y+1/2, z
SFAC NA O TC
UNIT 4 16 4
TEMP 23.000
SIZE 0.200 0.260 0.280
L.S. 8
BOND
FMAP 2
PLAN 20
SHEL 5 0.5
OMIT -2 70
OMIT     1   2   3
OMIT    -1   2   1
OMIT    -1   3   8
OMIT     0   4   6
OMIT     0   1   5
OMIT     2   2   2
OMIT     0   3   1
ACTA
WGHT    0.007100    0.084600
EXTI    0.136368
FVAR       0.91298
TC1   3    0.500000    0.750000    0.125000    10.25000    0.01355    0.01355 =
         0.01591    0.00000    0.00000    0.00000
NA1   1    0.000000    0.250000    0.125000    10.25000    0.02609    0.02609 =
         0.02422    0.00000    0.00000    0.00000
O1    2    0.734937    0.624423    0.043424    11.00000    0.02003    0.02251 =
         0.02420   -0.00301    0.00503    0.00045
HKLF 4
REM  NaTcO4_RT_0m in I4(1)/a
REM R1 =  0.0081 for     350 Fo > 4sig(Fo)  and  0.0087 for all     365 data
REM     15 parameters refined using      0 restraints
END
WGHT      0.0071      0.0846
REM Highest difference peak  0.231,  deepest hole -0.328,  1-sigma level  0.052
Q1    1   0.5965  0.6669  0.1298  11.00000  0.05    0.23
Q2    1   0.7815  0.3797  0.0373  11.00000  0.05    0.22
Q3    1   0.6531  0.7379  0.0451  11.00000  0.05    0.19
Q4    1   0.8292  0.4680 -0.0154  11.00000  0.05    0.17
Q5    1   0.0716  0.2584  0.1300  11.00000  0.05    0.16
Q6    1   0.7319  0.4970 -0.0309  11.00000  0.05    0.14
Q7    1   0.6391  0.5468  0.1138  11.00000  0.05    0.12
Q8    1   0.6422  0.4002 -0.0179  11.00000  0.05    0.11
Q9    1   0.6974  0.5692  0.0479  11.00000  0.05    0.11
Q10   1  -0.1201  0.4160  0.1266  11.00000  0.05    0.10
Q11   1   0.7182  0.6422  0.0021  11.00000  0.05    0.10
Q12   1   0.6149  0.6294  0.0831  11.00000  0.05    0.10
Q13   1   0.5000  0.7500  0.0782  10.50000  0.05    0.10
Q14   1   0.8457  0.5945 -0.0559  11.00000  0.05    0.09
Q15   1   0.8582  0.6083 -0.0200  11.00000  0.05    0.09
Q16   1   0.5471  0.7310 -0.0675  11.00000  0.05    0.08
Q17   1   0.5925  0.3865  0.0631  11.00000  0.05    0.07
Q18   1   0.8025  0.7617 -0.0226  11.00000  0.05    0.07
Q19   1   0.5631  0.5620 -0.0488  11.00000  0.05    0.07
Q20   1   1.0000  0.7500  0.1110  10.50000  0.05    0.07
;
