# Supplementary material for: Redetermination of the crystal structure of NaTcO4 at 100 and 296 K based on single-crystal X-ray data
Source: Acta Crystallogr E Crystallogr Commun. 2017 Jun 16;73(Pt 7):1037–40. doi: 10.1107/S2056989017008362 (PMC5499285; doi:10.1107/S2056989017008362)
Supplement: Supplementary file 2 [file e-73-01037-Isup2.hkl]

data_I                                                                          
_shelx_title ' NT_LT_0m in I4(1)/a'                                             
_shelx_refln_list_code          4                                               
_shelx_F_calc_maximum      175.64                                               
_exptl_crystal_F_000       344.00                                               
_reflns_d_resolution_high  0.5026                                               
                                                                                
loop_                                                                           
 _space_group_symop_operation_xyz                                               
 'x, y, z'                                                                      
 '-y+1/4, x+3/4, z+3/4'                                                         
 'y+1/4, -x+1/4, z+1/4'                                                         
 '-x, -y+1/2, z'                                                                
 'x+1/2, y+1/2, z+1/2'                                                          
 '-y+3/4, x+5/4, z+5/4'                                                         
 'y+3/4, -x+3/4, z+3/4'                                                         
 '-x+1/2, -y+1, z+1/2'                                                          
 '-x, -y, -z'                                                                   
 'y-1/4, -x-3/4, -z-3/4'                                                        
 '-y-1/4, x-1/4, -z-1/4'                                                        
 'x, y-1/2, -z'                                                                 
 '-x+1/2, -y+1/2, -z+1/2'                                                       
 'y+1/4, -x-1/4, -z-1/4'                                                        
 '-y+1/4, x+1/4, -z+1/4'                                                        
 'x+1/2, y, -z+1/2'                                                             
                                                                                
_cell_length_a     5.2945                                                       
_cell_length_b     5.2945                                                       
_cell_length_c    11.7470                                                       
_cell_angle_alpha  90.000                                                       
_cell_angle_beta   90.000                                                       
_cell_angle_gamma  90.000                                                       
                                                                                
_shelx_F_squared_multiplier     1.000                                           
                                                                                
loop_                                                                           
 _refln_index_h                                                                 
 _refln_index_k                                                                 
 _refln_index_l                                                                 
 _refln_F_squared_calc                                                          
 _refln_F_squared_meas                                                          
 _refln_F_squared_sigma                                                         
 _refln_observed_status                                                         
   2   2   0      21051.97      19082.27       561.71 o                         
  -2   4   0      13530.79      13608.81       105.77 o                         
   0   4   0      12695.96      12871.87        88.61 o                         
   2   4   0      16787.24      16932.28       102.17 o                         
   4   4   0       3316.14       3368.42        28.37 o                         
  -4   6   0       5061.11       5048.87        38.19 o                         
  -2   6   0       6833.05       6868.91        48.17 o                         
   0   6   0       4927.12       4935.02        36.65 o                         
   2   6   0       4290.08       4293.68        35.31 o                         
   4   6   0       6348.58       6453.26        50.47 o                         
   6   6   0       2559.11       2589.41        25.36 o                         
  -6   8   0       1510.62       1522.78        20.60 o                         
  -4   8   0       2602.78       2638.70        29.12 o                         
  -2   8   0       1621.04       1606.98        18.21 o                         
   0   8   0       5250.72       5243.20        39.98 o                         
   2   8   0       2766.82       2816.96        29.03 o                         
   4   8   0       2326.81       2346.18        28.64 o                         
   6   8   0       1045.52       1056.38        15.48 o                         
  -2  10   0       1970.26       2003.25        22.28 o                         
   0  10   0       1198.30       1211.27        21.38 o                         
   2  10   0       1331.97       1352.35        20.55 o                         
   0   1   1       8962.39       8735.46       138.07 o                         
   1   2   1       9343.42       9307.08       100.69 o                         
  -2   3   1       1165.97       1183.58        13.52 o                         
   0   3   1       1904.27       1842.98        19.02 o                         
   2   3   1       7178.69       7182.27        44.25 o                         
  -3   4   1       1891.68       1879.38        10.61 o                         
  -1   4   1       2786.69       2766.85        15.25 o                         
   1   4   1       2628.88       2635.20        13.43 o                         
   3   4   1       2364.20       2385.85        13.88 o                         
  -4   5   1        859.44        877.25         7.67 o                         
  -2   5   1       3472.88       3451.90        16.96 o                         
   0   5   1       2454.82       2452.32        12.82 o                         
   2   5   1        952.67        964.67         6.97 o                         
   4   5   1       1097.77       1114.05         9.35 o                         
  -5   6   1       1675.52       1687.00        13.78 o                         
  -3   6   1        827.98        829.92         7.08 o                         
  -1   6   1       2617.27       2601.58        14.75 o                         
   1   6   1        590.53        601.21         6.48 o                         
   3   6   1       2262.91       2271.54        15.78 o                         
   5   6   1        738.30        739.76         8.02 o                         
  -6   7   1        897.00        910.20         9.11 o                         
  -4   7   1       1441.95       1468.22        12.89 o                         
  -2   7   1        609.23        609.13         6.15 o                         
   0   7   1        995.95       1014.91         7.96 o                         
   2   7   1       1621.35       1617.33        12.75 o                         
   4   7   1       1407.39       1390.30        12.16 o                         
   6   7   1        318.74        324.65         7.14 o                         
  -5   8   1        725.61        728.09         8.93 o                         
  -3   8   1        688.35        687.62         7.67 o                         
  -1   8   1        904.85        907.56         7.95 o                         
   1   8   1       1275.27       1278.10        10.30 o                         
   3   8   1        624.08        629.48         9.07 o                         
   5   8   1        744.66        737.91         9.00 o                         
  -4   9   1        398.19        392.21         6.53 o                         
  -2   9   1        866.99        855.02         9.01 o                         
   0   9   1       1112.84       1094.82        10.20 o                         
   2   9   1        408.37        404.38         6.25 o                         
   4   9   1        384.35        387.06         6.81 o                         
  -3  10   1        807.58        804.29         9.32 o                         
  -1  10   1        296.52        308.19         5.74 o                         
   1  10   1        701.06        714.73         9.38 o                         
   3  10   1        282.14        274.05         6.67 o                         
   1   1   2      30848.61      30481.64       691.04 o                         
   0   2   2       1182.63       1250.22        15.43 o                         
   2   2   2        107.56        125.23         4.70 o                         
  -1   3   2      11215.16      11151.29        97.15 o                         
   1   3   2      21510.21      21375.50       233.47 o                         
   3   3   2      12348.21      12575.76        57.30 o                         
  -2   4   2        558.34        550.33         4.15 o                         
   0   4   2       1408.52       1370.88         8.05 o                         
   2   4   2        114.54        116.33         1.70 o                         
   4   4   2          1.37          3.06         0.87 o                         
  -3   5   2       6166.86       6163.57        30.29 o                         
  -1   5   2      11234.72      11330.63        53.95 o                         
   1   5   2       6666.21       6773.77        32.01 o                         
   3   5   2       6554.65       6632.13        32.76 o                         
   5   5   2       4025.26       4009.75        25.46 o                         
  -4   6   2         77.20         84.44         2.80 o                         
  -2   6   2         31.78         35.99         1.59 o                         
   0   6   2        130.88        133.36         2.46 o                         
   2   6   2          3.01          7.64         0.89 o                         
   4   6   2         14.99         19.95         1.59 o                         
   6   6   2         51.58         57.68         2.68 o                         
  -5   7   2       3434.18       3424.25        24.51 o                         
  -3   7   2       3158.92       3164.29        20.41 o                         
  -1   7   2       4082.78       4070.95        22.55 o                         
   1   7   2       4175.48       4210.23        24.94 o                         
   3   7   2       4437.19       4432.10        29.06 o                         
   5   7   2       2413.52       2366.33        19.87 o                         
   7   7   2       1406.20       1413.22        15.31 o                         
  -6   8   2         86.02         91.01         3.90 o                         
  -4   8   2        115.22        117.02         3.47 o                         
  -2   8   2          4.05          7.41         1.15 o                         
   0   8   2          2.20          7.83         1.67 o                         
   2   8   2        127.26        128.90         3.25 o                         
   4   8   2        113.69        116.97         3.98 o                         
   6   8   2          0.42          3.08         1.54 o                         
  -5   9   2       1095.71       1093.86        12.36 o                         
  -3   9   2       2116.18       2120.13        16.35 o                         
  -1   9   2       2313.85       2309.99        16.91 o                         
   1   9   2       2537.19       2516.70        18.83 o                         
   3   9   2       1365.15       1358.85        13.49 o                         
   5   9   2       1696.31       1724.77        20.45 o                         
  -2  10   2         16.07         16.07         1.74 o                         
   0  10   2          4.38          4.92         1.38 o                         
   2  10   2         39.35         44.27         3.31 o                         
   0   1   3       8783.06       8733.86        69.74 o                         
  -1   2   3       5401.30       5397.81        69.74 o                         
  -2   3   3       6319.32       6258.42        47.09 o                         
   0   3   3       2099.93       2074.07        12.59 o                         
   2   3   3       2552.86       2611.44        13.93 o                         
  -3   4   3        959.62        970.94         6.97 o                         
  -1   4   3       3005.31       2968.03        15.46 o                         
   1   4   3       4242.73       4220.07        19.33 o                         
   3   4   3       1150.94       1176.96         7.18 o                         
  -4   5   3       1202.69       1207.77         9.66 o                         
  -2   5   3       1680.33       1668.60        10.03 o                         
   0   5   3       1014.14       1012.39         6.35 o                         
   2   5   3       3188.54       3220.86        16.82 o                         
   4   5   3       1452.03       1446.46        11.42 o                         
  -5   6   3        688.07        684.07         7.88 o                         
  -3   6   3       2667.53       2645.46        16.14 o                         
  -1   6   3        789.47        793.08         6.40 o                         
   1   6   3       1477.93       1473.59         9.75 o                         
   3   6   3       1034.19       1052.83         8.35 o                         
   5   6   3       1815.53       1812.68        14.54 o                         
  -6   7   3        401.25        405.41         6.78 o                         
  -4   7   3        905.53        908.39         8.72 o                         
  -2   7   3       1146.26       1144.70         9.23 o                         
   0   7   3       2080.99       2076.81        14.29 o                         
   2   7   3        464.71        466.81         6.49 o                         
   4   7   3       1086.67       1085.59        12.12 o                         
   6   7   3        637.64        636.32         9.04 o                         
  -5   8   3        564.65        565.80         7.72 o                         
  -3   8   3        537.73        530.93         6.63 o                         
  -1   8   3        988.54        985.99         8.74 o                         
   1   8   3       1235.17       1235.26        11.08 o                         
   3   8   3        889.32        889.43        10.90 o                         
   5   8   3        290.61        296.20         6.74 o                         
  -4   9   3        920.63        902.74        10.44 o                         
  -2   9   3        373.42        377.71         6.00 o                         
   0   9   3        636.82        644.59         7.47 o                         
   2   9   3        760.39        751.41        10.57 o                         
   4   9   3        740.65        751.22        10.56 o                         
  -3  10   3        449.58        462.57         8.43 o                         
  -1  10   3        732.08        727.99         9.73 o                         
   1  10   3        196.27        192.55         4.98 o                         
   3  10   3        590.37        613.49        11.26 o                         
   0   0   4      15103.67      14674.61       349.12 o                         
   0   2   4      26471.73      25724.82       349.96 o                         
   2   2   4      16140.26      16177.64       123.46 o                         
  -1   3   4         15.58         14.95         1.02 o                         
   1   3   4          1.19          0.98         0.84 o                         
   3   3   4        447.12        436.54         3.64 o                         
  -2   4   4       8611.33       8603.60        40.10 o                         
   0   4   4      11315.68      11281.84        59.29 o                         
   2   4   4       7474.47       7545.25        33.17 o                         
   4   4   4       8521.54       8613.31        44.03 o                         
  -3   5   4        100.36        102.58         2.20 o                         
  -1   5   4          8.45         13.21         1.42 o                         
   1   5   4         39.33         46.13         1.43 o                         
   3   5   4        437.42        417.57         4.31 o                         
   5   5   4        163.62        164.90         3.49 o                         
  -4   6   4       3632.88       3612.96        23.82 o                         
  -2   6   4       4686.77       4706.07        24.33 o                         
   0   6   4       6457.20       6506.04        33.61 o                         
   2   6   4       5929.56       5964.11        30.23 o                         
   4   6   4       3142.84       3171.68        22.30 o                         
   6   6   4       2651.56       2640.95        20.93 o                         
  -5   7   4          0.56          4.89         1.81 o                         
  -3   7   4         28.74         31.85         1.68 o                         
  -1   7   4        208.42        207.58         3.55 o                         
   1   7   4         36.27         44.34         2.71 o                         
   3   7   4         30.61         34.48         2.87 o                         
   5   7   4          1.36          5.35         1.42 o                         
   7   7   4         27.03         27.77         2.44 o                         
  -6   8   4       1559.57       1556.69        16.82 o                         
  -4   8   4       2094.17       2035.42        17.15 o                         
  -2   8   4       3573.34       3550.11        21.89 o                         
   0   8   4       2318.68       2314.81        17.03 o                         
   2   8   4       2876.00       2870.11        22.56 o                         
   4   8   4       2205.03       2169.30        24.04 o                         
   6   8   4       1844.01       1852.41        20.06 o                         
  -5   9   4          4.29          4.25         1.48 o                         
  -3   9   4         20.94         20.98         1.94 o                         
  -1   9   4        131.98        132.48         3.33 o                         
   1   9   4         32.11         32.90         2.46 o                         
   3   9   4          0.57          3.46         1.37 o                         
   5   9   4         16.49         18.56         2.59 o                         
  -2  10   4       1231.65       1237.88        14.20 o                         
   0  10   4       1704.66       1691.72        17.24 o                         
   2  10   4       1520.98       1517.46        18.12 o                         
  -1   2   5       6501.89       6420.51        36.64 o                         
   1   2   5       5524.56       5639.08        32.99 o                         
  -2   3   5       1639.35       1665.87         9.90 o                         
   0   3   5       5378.93       5299.07        23.83 o                         
   2   3   5        705.23        705.46         4.97 o                         
  -3   4   5       3026.89       3043.09        16.94 o                         
  -1   4   5       1573.56       1572.29         8.91 o                         
   1   4   5        947.23        962.19         5.75 o                         
   3   4   5       2334.48       2332.73        13.46 o                         
  -4   5   5       2222.91       2187.44        15.56 o                         
  -2   5   5        794.37        799.46         6.46 o                         
   0   5   5       2422.42       2423.84        12.86 o                         
   2   5   5       1400.32       1425.14         9.15 o                         
   4   5   5       1664.85       1689.99        12.86 o                         
  -5   6   5        770.64        761.92         9.07 o                         
  -3   6   5        748.76        745.29         6.73 o                         
  -1   6   5       1411.67       1414.53         9.83 o                         
   1   6   5       2668.83       2658.33        15.71 o                         
   3   6   5        867.51        859.75         8.21 o                         
   5   6   5        578.31        566.20         7.57 o                         
  -6   7   5        725.51        720.93         9.93 o                         
  -4   7   5        543.64        543.84         6.48 o                         
  -2   7   5       1664.93       1665.17        12.58 o                         
   0   7   5        767.08        775.78         7.80 o                         
   2   7   5       1547.82       1581.60        13.32 o                         
   4   7   5        420.91        430.36         7.83 o                         
   6   7   5       1065.31       1080.38        12.55 o                         
  -5   8   5        529.47        514.58         8.21 o                         
  -3   8   5       1264.59       1264.80        11.76 o                         
  -1   8   5        846.93        840.12         9.36 o                         
   1   8   5        433.71        426.20         6.71 o                         
   3   8   5        874.51        873.60        13.75 o                         
   5   8   5        888.80        887.14        12.55 o                         
  -4   9   5        366.29        371.24         6.74 o                         
  -2   9   5        812.94        810.71         9.75 o                         
   0   9   5        433.88        422.70         7.03 o                         
   2   9   5        790.89        789.04        13.93 o                         
   4   9   5        520.53        520.26         8.58 o                         
  -1  10   5        501.98        523.85         7.64 o                         
   1  10   5        707.53        720.19        10.07 o                         
   1   1   6      17274.75      17027.19       128.63 o                         
   0   2   6          0.66         -0.49         0.49 o                         
   2   2   6          0.18          2.69         1.26 o                         
  -1   3   6      21133.86      20850.08       184.47 o                         
   1   3   6       7386.64       7395.40        31.40 o                         
   3   3   6       7549.77       7628.20        35.81 o                         
  -2   4   6          0.26          0.75         0.73 o                         
   0   4   6          1.99          3.75         1.55 o                         
   2   4   6          0.94          1.10         0.58 o                         
   4   4   6          0.01          6.40         1.58 o                         
  -3   5   6       6107.64       6091.16        36.82 o                         
  -1   5   6       3473.19       3463.88        17.02 o                         
   1   5   6       9844.66       9919.56        46.75 o                         
   3   5   6       5498.75       5509.99        29.60 o                         
   5   5   6       4346.48       4327.91        27.35 o                         
  -4   6   6          0.00          1.40         0.89 o                         
  -2   6   6          0.08          4.47         1.79 o                         
   0   6   6          0.96          2.21         1.18 o                         
   2   6   6          0.31          4.17         1.44 o                         
   4   6   6          0.21          2.78         1.24 o                         
   6   6   6          0.13          4.63         1.33 o                         
  -5   7   6       1147.81       1125.19        12.07 o                         
  -3   7   6       4025.88       3978.08        25.61 o                         
  -1   7   6       4184.41       4162.33        27.57 o                         
   1   7   6       4087.44       4071.07        28.93 o                         
   3   7   6       1982.28       1987.32        15.52 o                         
   5   7   6       2602.50       2568.69        22.91 o                         
   7   7   6       1960.99       1983.93        22.44 o                         
  -6   8   6          0.14          2.79         1.37 o                         
  -4   8   6          0.52          5.48         1.28 o                         
  -2   8   6          0.14          4.18         1.16 o                         
   0   8   6          0.12          4.42         1.40 o                         
   2   8   6          0.00         10.19         4.91 o                         
   4   8   6          0.55          4.14         1.57 o                         
   6   8   6          0.28          4.24         1.71 o                         
  -3   9   6       1401.51       1402.20        14.53 o                         
  -1   9   6       1816.53       1803.32        16.06 o                         
   1   9   6       1466.23       1482.30        15.59 o                         
   3   9   6       2888.20       2833.21        31.55 o                         
   0  10   6          0.06          1.92         1.26 o                         
   0   1   7       1295.06       1268.42         7.12 o                         
  -1   2   7       5104.72       5122.40        22.46 o                         
   1   2   7       4004.32       3943.51        18.21 o                         
  -2   3   7       1618.71       1621.36         9.03 o                         
   0   3   7       4161.61       4196.72        18.76 o                         
   2   3   7        649.91        662.50         4.66 o                         
  -3   4   7       2720.17       2656.97        16.43 o                         
  -1   4   7       1393.34       1394.79         8.08 o                         
   1   4   7        938.94        955.98         6.00 o                         
   3   4   7       2018.30       2052.21        13.31 o                         
  -4   5   7       1999.77       1993.15        14.89 o                         
  -2   5   7        687.20        698.90         6.10 o                         
   0   5   7       2185.98       2150.39        13.26 o                         
   2   5   7       1371.20       1343.38         9.42 o                         
   4   5   7       1438.45       1416.11        11.71 o                         
  -5   6   7        668.49        657.78         8.94 o                         
  -3   6   7        741.01        722.47         7.16 o                         
  -1   6   7       1213.14       1210.60         9.85 o                         
   1   6   7       2437.65       2437.24        16.31 o                         
   3   6   7        784.23        777.59         7.99 o                         
   5   6   7        560.10        556.73         8.12 o                         
  -6   7   7        619.83        632.45         8.87 o                         
  -4   7   7        515.06        512.14         6.07 o                         
  -2   7   7       1569.37       1568.55        13.64 o                         
   0   7   7        695.88        674.20         7.75 o                         
   2   7   7       1310.65       1300.81        13.62 o                         
   4   7   7        419.85        422.54         7.90 o                         
   6   7   7       1022.19       1024.74        12.29 o                         
  -5   8   7        511.68        502.29         8.72 o                         
  -3   8   7       1095.36       1075.53        11.18 o                         
  -1   8   7        825.88        814.77         9.86 o                         
   1   8   7        384.38        382.85         6.51 o                         
   3   8   7        799.97        806.05        13.75 o                         
   5   8   7        798.75        773.34        11.75 o                         
  -4   9   7        332.21        338.24         6.84 o                         
  -2   9   7        698.19        690.05         9.24 o                         
   0   9   7        407.51        414.93         7.64 o                         
   2   9   7        781.76        775.11        13.73 o                         
   4   9   7        455.56        437.68        11.42 o                         
  -1  10   7        462.96        466.82         7.24 o                         
   1  10   7        629.44        621.06        10.07 o                         
   0   0   8       8679.04       8564.36        84.56 o                         
   1   1   8        857.87        843.40         5.15 o                         
   0   2   8      15206.62      15236.82        82.97 o                         
   2   2   8      10035.23      10088.97        49.47 o                         
  -1   3   8          6.33          9.84         1.05 o                         
   1   3   8          1.47          1.80         0.87 o                         
   3   3   8        242.95        229.36         3.30 o                         
  -2   4   8       6055.27       6052.41        31.16 o                         
   0   4   8       7780.55       7825.63        35.85 o                         
   2   4   8       5443.62       5382.69        25.60 o                         
   4   4   8       6713.30       6662.60        38.30 o                         
  -3   5   8         55.54         63.26         2.05 o                         
  -1   5   8          6.97         11.58         1.19 o                         
   1   5   8         28.21         28.41         1.52 o                         
   3   5   8        296.34        300.69         4.31 o                         
   5   5   8        107.88        106.65         3.25 o                         
  -4   6   8       2768.50       2748.55        19.71 o                         
  -2   6   8       3787.31       3730.13        24.00 o                         
   0   6   8       5056.04       5044.46        29.64 o                         
   2   6   8       4604.87       4592.71        29.54 o                         
   4   6   8       2419.75       2434.19        19.77 o                         
   6   6   8       2238.84       2248.76        19.07 o                         
  -5   7   8          0.16          5.38         1.64 o                         
  -3   7   8         27.36         33.44         2.15 o                         
  -1   7   8        157.48        161.61         3.94 o                         
   1   7   8         22.32         32.15         2.89 o                         
   3   7   8         23.58         27.79         2.17 o                         
   5   7   8          0.32          7.38         3.65 o                         
  -4   8   8       1735.37       1716.35        16.33 o                         
  -2   8   8       2946.69       2930.15        23.52 o                         
   0   8   8       1777.59       1750.55        16.23 o                         
   2   8   8       2421.33       2434.86        23.39 o                         
   4   8   8       1864.15       1834.01        23.86 o                         
  -3   9   8         16.80         15.51         1.88 o                         
  -1   9   8         96.77        100.97         4.13 o                         
   1   9   8         18.91         25.40         2.51 o                         
   3   9   8          0.54          4.17         2.11 o                         
   0   1   9       3371.70       3349.06        16.79 o                         
  -1   2   9       2905.66       2905.52        14.85 o                         
   1   2   9        489.06        501.60         4.15 o                         
  -2   3   9       3494.05       3483.37        17.27 o                         
   0   3   9       1509.51       1510.91         8.88 o                         
   2   3   9       1586.59       1623.01         9.64 o                         
  -3   4   9        842.55        852.63         6.93 o                         
  -1   4   9       1875.91       1886.73        10.92 o                         
   1   4   9       2634.19       2606.42        14.34 o                         
   3   4   9        963.24        943.16         7.29 o                         
  -4   5   9        922.64        885.52         8.93 o                         
  -2   5   9       1197.61       1191.82        10.17 o                         
   0   5   9        845.07        860.99         6.73 o                         
   2   5   9       2272.25       2298.62        16.87 o                         
   4   5   9       1081.64       1075.32        10.11 o                         
  -5   6   9        490.48        492.87         6.85 o                         
  -3   6   9       1968.72       1970.97        15.14 o                         
  -1   6   9        646.30        655.77         7.12 o                         
   1   6   9       1162.76       1132.72        10.06 o                         
   3   6   9        725.93        713.70         7.43 o                         
   5   6   9       1391.30       1362.93        13.12 o                         
  -6   7   9        321.90        323.17         6.20 o                         
  -4   7   9        656.60        661.17         7.90 o                         
  -2   7   9        954.43        956.95        11.36 o                         
   0   7   9       1485.58       1480.10        14.52 o                         
   2   7   9        358.46        367.12         6.03 o                         
   4   7   9        832.64        825.61        10.74 o                         
   6   7   9        529.99        533.12         8.95 o                         
  -5   8   9        468.21        473.17         9.17 o                         
  -3   8   9        408.93        401.66         7.34 o                         
  -1   8   9        743.23        752.81         9.57 o                         
   1   8   9        900.70        898.60        11.49 o                         
   3   8   9        734.54        739.97        11.81 o                         
   5   8   9        224.66        226.07         7.51 o                         
  -2   9   9        263.09        276.87         5.75 o                         
   0   9   9        501.18        498.61         8.49 o                         
   2   9   9        614.65        613.30        10.01 o                         
   1   1  10       9999.58      10037.88        50.20 o                         
   0   2  10        207.23        200.10         2.31 o                         
   2   2  10         21.43         26.62         1.54 o                         
  -1   3  10       5594.36       5626.57        28.32 o                         
   1   3  10       8596.83       8700.00        44.60 o                         
   3   3  10       6290.60       6276.73        31.18 o                         
  -2   4  10        226.68        222.81         3.49 o                         
   0   4  10        513.26        497.77         4.58 o                         
   4   4  10          0.89          3.68         0.82 o                         
  -3   5  10       3758.69       3750.14        23.24 o                         
  -1   5  10       5951.39       5929.12        32.26 o                         
   1   5  10       4070.28       4024.86        23.33 o                         
   3   5  10       3888.77       3924.80        25.70 o                         
   5   5  10       2537.48       2509.72        17.90 o                         
  -4   6  10         48.51         57.91         3.24 o                         
  -2   6  10         20.13         23.78         2.65 o                         
   0   6  10         84.52         89.74         2.59 o                         
   2   6  10          0.80          5.24         1.91 o                         
   4   6  10         11.97         14.09         1.78 o                         
   6   6  10         31.68         35.66         2.65 o                         
  -5   7  10       2283.70       2257.89        21.63 o                         
  -3   7  10       2125.00       2110.25        17.52 o                         
  -1   7  10       2681.02       2670.72        21.51 o                         
   1   7  10       2591.97       2511.18        22.03 o                         
   3   7  10       2872.21       2837.23        23.54 o                         
   5   7  10       1722.05       1744.22        20.82 o                         
  -4   8  10         90.38         92.00         3.71 o                         
  -2   8  10          3.79          6.54         1.45 o                         
   0   8  10          0.84          2.47         1.29 o                         
   2   8  10         84.68         79.90         4.13 o                         
   4   8  10         89.57        102.26         6.13 o                         
  -3   9  10       1362.54       1393.78        14.48 o                         
  -1   9  10       1588.47       1601.25        18.41 o                         
   1   9  10       1759.25       1756.12        23.05 o                         
   3   9  10        977.37        974.83        18.04 o                         
   0   1  11       2270.29       2262.33        13.18 o                         
  -1   2  11        670.15        670.34         5.49 o                         
   1   2  11       2899.93       2892.75        15.26 o                         
  -2   3  11        784.29        799.78         6.19 o                         
   0   3  11       1219.37       1210.67         8.50 o                         
   2   3  11       2830.03       2801.28        16.31 o                         
  -3   4  11       1173.47       1157.28         9.59 o                         
  -1   4  11       1440.35       1447.42         9.96 o                         
   1   4  11       1403.30       1419.83        10.90 o                         
   3   4  11       1455.11       1440.98        11.04 o                         
  -4   5  11        577.92        585.43         6.62 o                         
  -2   5  11       1937.06       1920.39        17.21 o                         
   0   5  11       1414.10       1388.09        10.04 o                         
   2   5  11        637.84        624.18         7.25 o                         
   4   5  11        738.70        728.83         7.44 o                         
  -5   6  11       1039.65       1023.78        10.69 o                         
  -3   6  11        519.95        511.44         6.65 o                         
  -1   6  11       1629.64       1627.47        12.70 o                         
   1   6  11        438.85        426.85         6.41 o                         
   3   6  11       1306.96       1314.46        13.52 o                         
   5   6  11        468.89        464.06         7.87 o                         
  -6   7  11        626.35        632.44        12.52 o                         
  -4   7  11        857.66        845.88         9.78 o                         
  -2   7  11        431.81        433.38         7.40 o                         
   0   7  11        612.56        604.36         8.30 o                         
   2   7  11       1067.26       1052.19        11.56 o                         
   4   7  11        859.60        851.63        11.26 o                         
   6   7  11        211.47        210.33         7.08 o                         
  -3   8  11        467.91        471.46         7.56 o                         
  -1   8  11        536.81        538.60         9.43 o                         
   1   8  11        792.08        768.35        11.38 o                         
   3   8  11        441.45        441.28         9.05 o                         
  -2   9  11        557.01        574.58         9.21 o                         
   0   9  11        717.09        721.20        15.87 o                         
   2   9  11        254.51        262.32         6.56 o                         
   0   0  12      13725.05      13692.65       172.78 o                         
   1   1  12          2.81          6.79         1.33 o                         
   0   2  12       4554.93       4565.57        28.50 o                         
   2   2  12       6157.59       6181.15        30.38 o                         
   1   3  12          0.37          5.13         1.02 o                         
   3   3  12          0.58          6.75         1.59 o                         
  -2   4  12       5253.34       5260.89        31.23 o                         
   0   4  12       4759.56       4787.55        27.70 o                         
   2   4  12       6314.32       6296.42        35.78 o                         
   4   4  12       1689.00       1690.42        13.56 o                         
  -3   5  12          2.56          9.74         2.43 o                         
  -1   5  12          0.16          2.44         0.85 o                         
   1   5  12          0.11          4.01         0.90 o                         
   3   5  12          0.61          5.89         2.53 o                         
   5   5  12          2.25          8.83         2.25 o                         
  -4   6  12       2650.91       2630.41        19.52 o                         
  -2   6  12       3382.26       3356.71        24.54 o                         
   0   6  12       2431.87       2420.14        19.30 o                         
   2   6  12       2165.92       2148.82        19.26 o                         
   4   6  12       3323.27       3327.28        28.77 o                         
   6   6  12       1427.33       1439.15        16.79 o                         
  -5   7  12          0.19          2.57         1.32 o                         
  -3   7  12          0.48          3.03         1.24 o                         
  -1   7  12          0.14          2.48         1.27 o                         
   1   7  12          0.94          4.28         1.28 o                         
   3   7  12          0.04          1.69         1.10 o                         
   5   7  12          0.68          6.13         2.16 o                         
  -4   8  12       1470.67       1507.87        15.73 o                         
  -2   8  12        891.10        868.41        10.81 o                         
   0   8  12       2862.29       2783.03        33.72 o                         
   2   8  12       1532.42       1538.05        17.69 o                         
   4   8  12       1309.92       1362.85        20.09 o                         
   0   1  13       1885.27       1861.00        11.55 o                         
  -1   2  13        567.58        579.13         6.07 o                         
   1   2  13       2133.68       2113.21        13.83 o                         
  -2   3  13        803.49        792.91         7.18 o                         
   0   3  13        918.40        936.08        11.40 o                         
   2   3  13       2318.78       2330.71        15.09 o                         
  -3   4  13        939.57        959.27        10.44 o                         
  -1   4  13       1279.18       1289.07        10.95 o                         
   1   4  13       1220.32       1203.20         9.96 o                         
   3   4  13       1067.83       1050.26        10.45 o                         
  -4   5  13        482.40        477.87         7.07 o                         
  -2   5  13       1565.86       1543.32        15.23 o                         
   0   5  13       1170.11       1165.93        10.58 o                         
   2   5  13        585.81        582.62         7.41 o                         
   4   5  13        574.07        568.68         9.45 o                         
  -5   6  13        890.95        882.74        10.51 o                         
  -3   6  13        488.89        476.06         7.26 o                         
  -1   6  13       1219.02       1213.91        12.67 o                         
   1   6  13        358.93        351.70         6.07 o                         
   3   6  13       1202.73       1186.36        13.16 o                         
   5   6  13        413.38        430.28         9.14 o                         
  -4   7  13        810.55        812.45        10.20 o                         
  -2   7  13        324.43        332.33         6.97 o                         
   0   7  13        562.63        561.06        10.07 o                         
   2   7  13        806.16        814.44        10.22 o                         
   4   7  13        778.56        800.93        11.29 o                         
  -3   8  13        348.28        342.52         6.77 o                         
  -1   8  13        525.69        530.35        13.08 o                         
   1   8  13        690.08        675.86        10.72 o                         
   3   8  13        309.25        315.70         9.02 o                         
   1   1  14       5301.02       5329.80        29.38 o                         
   0   2  14         76.66         81.34         2.73 o                         
   2   2  14         12.72         15.95         1.39 o                         
  -1   3  14       3186.32       3194.59        22.42 o                         
   1   3  14       5227.68       5259.44        32.16 o                         
   3   3  14       3776.34       3795.49        23.64 o                         
  -2   4  14        115.40        128.85         4.18 o                         
   0   4  14        227.64        232.84         4.75 o                         
   2   4  14         19.01         23.41         1.83 o                         
   4   4  14          0.38          4.42         1.31 o                         
  -3   5  14       2385.85       2376.45        19.11 o                         
  -1   5  14       3998.91       3984.39        28.87 o                         
   1   5  14       2332.82       2320.07        18.12 o                         
   3   5  14       2575.22       2550.47        20.99 o                         
   5   5  14       1775.77       1794.57        18.71 o                         
  -4   6  14         32.88         34.32         2.42 o                         
  -2   6  14         10.33         11.49         1.57 o                         
   0   6  14         36.22         38.35         2.64 o                         
   2   6  14          2.30          3.63         1.35 o                         
   4   6  14          4.81          8.90         1.67 o                         
  -3   7  14       1375.41       1383.84        14.29 o                         
  -1   7  14       1730.74       1760.53        19.06 o                         
   1   7  14       1863.90       1857.50        19.62 o                         
   3   7  14       2000.94       2003.60        19.26 o                         
  -2   8  14          1.11          2.84         1.56 o                         
   0   8  14          1.59          6.71         2.16 o                         
   2   8  14         60.27         63.52         4.20 o                         
   0   1  15       1594.39       1583.20        11.30 o                         
  -1   2  15       1292.47       1301.80        11.41 o                         
   1   2  15        452.66        456.99         5.70 o                         
  -2   3  15       1756.15       1767.52        15.06 o                         
   0   3  15        843.58        834.82         8.70 o                         
   2   3  15       1021.12       1016.43        10.41 o                         
  -3   4  15        457.78        462.20         7.66 o                         
  -1   4  15       1145.12       1148.50        11.31 o                         
   1   4  15       1401.07       1394.10        12.87 o                         
   3   4  15        531.40        551.76         7.94 o                         
  -4   5  15        539.76        553.41         7.72 o                         
  -2   5  15        761.02        762.21        11.31 o                         
   0   5  15        493.01        495.68         7.32 o                         
   2   5  15       1199.14       1198.44        12.83 o                         
   4   5  15        653.79        646.74        10.62 o                         
  -5   6  15        338.18        343.52         7.22 o                         
  -3   6  15       1109.92       1080.22        13.85 o                         
  -1   6  15        382.03        385.40         8.37 o                         
   1   6  15        623.20        624.69         9.30 o                         
   3   6  15        511.75        517.98         8.95 o                         
   5   6  15        785.63        809.38        14.55 o                         
  -4   7  15        426.78        420.87         8.62 o                         
  -2   7  15        469.33        467.20        10.96 o                         
   0   7  15        931.82        915.97        15.42 o                         
   2   7  15        233.07        243.82         5.84 o                         
   4   7  15        478.48        491.87         8.72 o                         
  -1   8  15        446.09        452.57        10.41 o                         
   1   8  15        576.78        631.73        13.86 o                         
   0   0  16       3038.97       3010.29        34.45 o                         
   1   1  16        165.13        165.26         3.36 o                         
   0   2  16       4152.04       4181.97        26.33 o                         
   2   2  16       3359.28       3395.18        23.01 o                         
  -1   3  16          1.98          5.37         1.12 o                         
   1   3  16          0.03          2.76         1.00 o                         
   3   3  16         84.14         81.05         4.00 o                         
  -2   4  16       2465.20       2481.37        20.90 o                         
   0   4  16       2885.03       2870.35        20.82 o                         
   2   4  16       2145.90       2147.06        19.09 o                         
   4   4  16       2565.01       2575.57        27.04 o                         
  -3   5  16         34.65         38.64         2.69 o                         
  -1   5  16          1.71          5.50         1.41 o                         
   1   5  16          8.68         14.30         2.67 o                         
   3   5  16        132.04        137.42         5.44 o                         
   5   5  16         65.67         68.41         6.44 o                         
  -4   6  16       1396.65       1385.82        17.84 o                         
  -2   6  16       1556.79       1560.35        17.11 o                         
   0   6  16       2098.02       2080.14        21.33 o                         
   2   6  16       2027.54       2035.77        25.21 o                         
   4   6  16       1196.52       1216.69        17.46 o                         
  -3   7  16          9.52         12.73         2.10 o                         
  -1   7  16         76.57         83.84         5.03 o                         
   1   7  16         15.19         18.59         2.82 o                         
   3   7  16         12.32         14.23         2.14 o                         
   0   1  17        606.01        596.98         7.20 o                         
  -1   2  17       1300.67       1303.36        11.70 o                         
   1   2  17       1260.26       1259.00        11.42 o                         
  -2   3  17        581.21        584.54         7.96 o                         
   0   3  17       1302.35       1323.57        13.12 o                         
   2   3  17        410.51        419.73         6.95 o                         
  -3   4  17        954.08        950.23        13.34 o                         
  -1   4  17        604.97        589.61         7.43 o                         
   1   4  17        416.50        411.90         6.59 o                         
   3   4  17        804.10        786.12        12.80 o                         
  -4   5  17        792.05        781.45        12.84 o                         
  -2   5  17        359.12        359.86         8.57 o                         
   0   5  17        801.62        795.18         9.65 o                         
   2   5  17        493.19        496.62         8.57 o                         
   4   5  17        631.81        629.23        15.24 o                         
  -3   6  17        275.67        276.92         6.67 o                         
  -1   6  17        546.62        557.34         9.93 o                         
   1   6  17        904.90        893.76        12.69 o                         
   3   6  17        344.13        342.57         8.85 o                         
   0   7  17        303.42        306.43         9.79 o                         
   1   1  18       2704.52       2711.90        19.46 o                         
   0   2  18          0.46          1.69         1.35 o                         
   2   2  18          0.16          3.22         1.51 o                         
  -1   3  18       3720.56       3721.29        25.04 o                         
   1   3  18       1660.30       1674.77        14.25 o                         
   3   3  18       1786.33       1770.58        19.76 o                         
  -2   4  18          0.43          0.03         1.25 o                         
   0   4  18          2.81          3.30         1.22 o                         
   2   4  18          1.52          5.71         1.85 o                         
   4   4  18          0.03          1.64         1.62 o                         
  -3   5  18       1688.72       1710.20        21.30 o                         
  -1   5  18        961.35        959.81        11.77 o                         
   1   5  18       2457.33       2496.00        23.29 o                         
   3   5  18       1535.04       1546.45        21.44 o                         
  -2   6  18          0.21          3.71         1.72 o                         
   0   6  18          2.24          6.23         1.91 o                         
   2   6  18          0.76          3.36         2.08 o                         
   0   1  19        491.66        498.40         7.60 o                         
  -1   2  19       1063.49       1069.45        11.36 o                         
   1   2  19        854.87        860.24         9.97 o                         
  -2   3  19        536.08        541.19         8.59 o                         
   0   3  19        932.68        935.15        10.10 o                         
   2   3  19        273.04        273.42         6.01 o                         
  -3   4  19        777.61        794.46        13.33 o                         
  -1   4  19        443.76        459.69         8.91 o                         
   1   4  19        349.00        349.07         6.14 o                         
   3   4  19        578.06        566.25        10.99 o                         
  -2   5  19        227.73        229.62         6.05 o                         
   0   5  19        644.16        648.87         8.98 o                         
   2   5  19        455.81        465.16         9.17 o                         
  -1   6  19        360.61        370.15         8.12 o                         
   1   6  19        734.87        754.04        12.76 o                         
   0   0  20       1407.12       1352.25        33.31 o                         
   1   1  20         63.51         63.30         3.32 o                         
   0   2  20       2373.77       2333.47        19.01 o                         
   2   2  20       1758.99       1749.60        17.57 o                         
  -1   3  20          0.67          4.35         1.30 o                         
   1   3  20          0.40          5.25         2.28 o                         
   3   3  20         38.31         41.58         3.19 o                         
  -2   4  20       1270.20       1249.62        14.48 o                         
   0   4  20       1561.57       1575.50        14.77 o                         
   2   4  20       1174.68       1192.53        16.07 o                         
  -1   5  20          1.84          4.19         1.65 o                         
   1   5  20          6.31          7.62         1.78 o                         
   0   1  21        668.33        663.93        10.79 o                         
  -1   2  21        658.74        664.81         9.47 o                         
   1   2  21        210.44        210.99         5.22 o                         
  -2   3  21        757.52        766.20        10.74 o                         
   0   3  21        409.23        421.09         6.69 o                         
   2   3  21        386.64        378.99         7.32 o                         
  -1   4  21        445.51        456.79         9.63 o                         
   1   4  21        616.53        610.15         9.66 o                         
   1   1  22       1491.67       1470.98        18.50 o                         
   0   2  22         24.62         29.11         2.80 o                         
   2   2  22          2.61          6.17         2.76 o                         
  -1   3  22       1003.40       1000.65        15.03 o                         
   1   3  22       1398.49       1412.81        17.74 o                         
   0   1  23        437.91        436.57         8.80 o                         
                                                                                
