# Supplementary material for: Redetermination of the crystal structure of NaTcO4 at 100 and 296 K based on single-crystal X-ray data
Source: Acta Crystallogr E Crystallogr Commun. 2017 Jun 16;73(Pt 7):1037–40. doi: 10.1107/S2056989017008362 (PMC5499285; doi:10.1107/S2056989017008362)
Supplement: Supplementary file 3 [file e-73-01037-IIsup3.hkl]

data_II                                                                         
_shelx_title ' NaTcO4_RT_0m in I4(1)/a'                                         
_shelx_refln_list_code          4                                               
_shelx_F_calc_maximum      172.50                                               
_exptl_crystal_F_000       344.00                                               
_reflns_d_resolution_high  0.6212                                               
                                                                                
loop_                                                                           
 _space_group_symop_operation_xyz                                               
 'x, y, z'                                                                      
 '-y+1/4, x+3/4, z+3/4'                                                         
 'y+1/4, -x+1/4, z+1/4'                                                         
 '-x, -y+1/2, z'                                                                
 'x+1/2, y+1/2, z+1/2'                                                          
 '-y+3/4, x+5/4, z+5/4'                                                         
 'y+3/4, -x+3/4, z+3/4'                                                         
 '-x+1/2, -y+1, z+1/2'                                                          
 '-x, -y, -z'                                                                   
 'y-1/4, -x-3/4, -z-3/4'                                                        
 '-y-1/4, x-1/4, -z-1/4'                                                        
 'x, y-1/2, -z'                                                                 
 '-x+1/2, -y+1/2, -z+1/2'                                                       
 'y+1/4, -x-1/4, -z-1/4'                                                        
 '-y+1/4, x+1/4, -z+1/4'                                                        
 'x+1/2, y, -z+1/2'                                                             
                                                                                
_cell_length_a     5.3325                                                       
_cell_length_b     5.3325                                                       
_cell_length_c    11.8503                                                       
_cell_angle_alpha  90.000                                                       
_cell_angle_beta   90.000                                                       
_cell_angle_gamma  90.000                                                       
                                                                                
_shelx_F_squared_multiplier     1.000                                           
                                                                                
loop_                                                                           
 _refln_index_h                                                                 
 _refln_index_k                                                                 
 _refln_index_l                                                                 
 _refln_F_squared_calc                                                          
 _refln_F_squared_meas                                                          
 _refln_F_squared_sigma                                                         
 _refln_observed_status                                                         
   0   2   0      13412.54      12905.17       249.25 o                         
   2   2   0      18148.09      18264.70       250.73 o                         
  -2   4   0      10328.85      10583.39        94.85 o                         
   0   4   0      10294.98      10115.63        94.57 o                         
   2   4   0      13015.30      13159.42       115.73 o                         
   4   4   0       2316.51       2353.37        25.14 o                         
  -4   6   0       2480.37       2501.17        34.85 o                         
  -2   6   0       4158.78       4224.74        52.07 o                         
   0   6   0       2997.44       2969.35        35.28 o                         
   2   6   0       2662.48       2698.32        33.82 o                         
   4   6   0       3008.02       3015.77        32.58 o                         
   6   6   0       1104.01       1121.86        15.46 o                         
  -2   8   0        764.18        774.30        16.07 o                         
   0   8   0       2181.00       2209.04        26.13 o                         
   2   8   0       1197.73       1212.58        19.34 o                         
   0   1   1       8995.24       8972.36        68.03 o                         
   1   2   1       8825.76       8671.80        76.43 o                         
  -2   3   1       1075.20       1056.80         7.44 o                         
   2   3   1       6108.47       5969.73        33.62 o                         
  -3   4   1       1613.66       1616.95        11.33 o                         
  -1   4   1       2224.69       2192.80        13.66 o                         
   1   4   1       2421.74       2411.63        19.32 o                         
   3   4   1       1769.66       1781.33        13.05 o                         
  -4   5   1        633.52        639.46         6.33 o                         
  -2   5   1       2523.97       2531.53        16.21 o                         
   0   5   1       1915.41       1889.27        13.67 o                         
   2   5   1        811.83        812.42         6.34 o                         
   4   5   1        697.04        707.32         6.84 o                         
  -5   6   1        798.31        802.38         8.49 o                         
  -3   6   1        586.46        592.09         7.10 o                         
  -1   6   1       1685.99       1664.61        15.19 o                         
   1   6   1        470.48        477.48         5.01 o                         
   3   6   1       1348.29       1373.46        17.41 o                         
   5   6   1        407.50        422.95         5.20 o                         
  -4   7   1        657.92        670.86        11.16 o                         
  -2   7   1        400.39        406.06         7.01 o                         
   0   7   1        604.75        601.36         7.34 o                         
   2   7   1        883.13        889.50        10.43 o                         
   4   7   1        685.72        691.23         7.40 o                         
  -3   8   1        301.11        305.86         9.31 o                         
  -1   8   1        501.81        505.49         7.68 o                         
   1   8   1        570.72        570.84         8.13 o                         
   3   8   1        331.38        336.12         5.93 o                         
   1   1   2      29756.32      29989.51       419.76 o                         
   0   2   2       1194.62       1251.57         7.66 o                         
  -1   3   2       9640.94       9460.16        58.28 o                         
   1   3   2      18764.24      18465.69       114.67 o                         
   3   3   2       9564.78       9740.28        58.03 o                         
  -2   4   2        367.20        367.71         3.29 o                         
   0   4   2       1044.62       1023.31         9.09 o                         
   2   4   2         65.64         66.86         1.49 o                         
   4   4   2          0.05          1.37         0.60 o                         
  -3   5   2       4018.65       4070.84        27.87 o                         
  -1   5   2       7738.07       7785.20        55.84 o                         
   1   5   2       4786.62       4818.54        31.42 o                         
   3   5   2       4108.80       4121.14        29.84 o                         
   5   5   2       2088.10       2094.62        16.66 o                         
  -4   6   2         44.14         45.53         2.78 o                         
  -2   6   2          8.02         11.73         1.14 o                         
   0   6   2         49.78         47.62         1.49 o                         
   2   6   2          7.70         16.75         2.83 o                         
   4   6   2          7.10         11.01         1.62 o                         
   6   6   2         16.82         17.68         1.43 o                         
  -3   7   2       1480.56       1479.40        25.43 o                         
  -1   7   2       2151.66       2118.88        21.04 o                         
   1   7   2       2144.65       2139.86        18.86 o                         
   3   7   2       2082.89       2065.83        18.30 o                         
  -2   8   2          0.64         -0.33         1.28 o                         
   0   8   2          0.74          0.44         0.94 o                         
   2   8   2         44.15         50.14         2.50 o                         
   0   1   3       8614.44       8493.94        62.83 o                         
  -1   2   3       4880.67       4816.35        28.11 o                         
  -2   3   3       5223.63       5208.94        32.01 o                         
   0   3   3       2046.77       2033.39        12.61 o                         
   2   3   3       2263.72       2301.09        13.65 o                         
  -3   4   3        741.22        754.91         7.65 o                         
  -1   4   3       2671.62       2631.62        19.18 o                         
   1   4   3       3346.95       3300.04        20.10 o                         
   3   4   3       1007.77       1013.30         8.63 o                         
  -4   5   3        762.18        778.98         7.97 o                         
  -2   5   3       1290.92       1284.56        13.01 o                         
   0   5   3        779.19        770.44         7.10 o                         
   2   5   3       2258.69       2256.59        16.03 o                         
   4   5   3        949.78        942.08         8.16 o                         
  -5   6   3        414.04        430.54         8.43 o                         
  -3   6   3       1480.18       1498.40        14.65 o                         
  -1   6   3        591.73        588.28         6.58 o                         
   1   6   3        985.89        999.41         8.73 o                         
   3   6   3        647.62        659.46         6.68 o                         
   5   6   3        863.20        886.45         9.36 o                         
  -4   7   3        434.45        454.41         8.74 o                         
  -2   7   3        668.56        666.21         8.79 o                         
   0   7   3       1128.97       1111.09        10.87 o                         
   2   7   3        339.25        332.39         4.88 o                         
   4   7   3        489.76        489.69         5.89 o                         
  -1   8   3        453.87        458.34         8.04 o                         
   1   8   3        616.25        609.62         8.47 o                         
   0   0   4      14922.72      14631.54       282.48 o                         
   1   1   4       2490.78       2609.54        17.09 o                         
   0   2   4      23396.36      23864.35       198.68 o                         
   2   2   4      14245.43      14142.59       144.68 o                         
  -1   3   4          7.04          6.55         0.56 o                         
   1   3   4          5.25          8.24         0.59 o                         
   3   3   4        362.97        361.09         3.26 o                         
  -2   4   4       6421.44       6441.80        41.97 o                         
   0   4   4       8762.31       8742.11        55.41 o                         
   2   4   4       5440.69       5460.08        32.73 o                         
   4   4   4       5178.66       5264.04        38.15 o                         
  -3   5   4         49.81         51.26         1.54 o                         
  -1   5   4         10.25         11.87         0.92 o                         
   1   5   4         19.55         21.98         0.90 o                         
   3   5   4        230.60        217.20         2.96 o                         
   5   5   4         55.40         61.56         1.99 o                         
  -4   6   4       1855.80       1866.18        19.91 o                         
  -2   6   4       2594.61       2569.52        21.90 o                         
   0   6   4       3884.17       3888.45        28.07 o                         
   2   6   4       3325.80       3333.78        23.30 o                         
   4   6   4       1646.61       1648.12        13.84 o                         
  -3   7   4         10.42         11.44         2.22 o                         
  -1   7   4         95.74         89.29         2.37 o                         
   1   7   4         18.31         20.71         1.38 o                         
   3   7   4          8.37         12.93         1.31 o                         
  -2   8   4       1379.72       1417.63        20.59 o                         
   0   8   4       1045.14       1025.72        15.38 o                         
   2   8   4       1128.88       1144.23        13.13 o                         
  -1   2   5       5718.44       5614.15        35.11 o                         
   1   2   5       5100.35       5115.56        31.40 o                         
  -2   3   5       1453.92       1472.76         9.03 o                         
   0   3   5       4503.60       4439.09        29.09 o                         
   2   3   5        725.36        721.86         5.48 o                         
  -3   4   5       2051.49       2049.22        16.86 o                         
  -1   4   5       1344.83       1347.72        10.64 o                         
   1   4   5        771.96        773.24         5.90 o                         
   3   4   5       1643.06       1656.10        14.09 o                         
  -4   5   5       1310.88       1319.03        12.29 o                         
  -2   5   5        605.20        598.18         5.89 o                         
   0   5   5       1776.92       1739.17        14.37 o                         
   2   5   5        923.27        932.15         7.39 o                         
   4   5   5       1074.95       1085.33         9.90 o                         
  -5   6   5        394.00        416.98         6.90 o                         
  -3   6   5        464.69        473.05         6.61 o                         
  -1   6   5        937.41        919.13         9.36 o                         
   1   6   5       1607.70       1592.35        12.86 o                         
   3   6   5        572.66        567.39         6.06 o                         
   5   6   5        306.17        307.92         4.75 o                         
  -4   7   5        306.09        308.12         6.33 o                         
  -2   7   5        780.08        778.80         9.54 o                         
   0   7   5        508.37        509.36         6.12 o                         
   2   7   5        785.73        790.83         8.71 o                         
   4   7   5        232.48        243.86         5.02 o                         
  -1   8   5        384.47        376.19         6.68 o                         
   1   8   5        246.93        247.26         5.67 o                         
   1   1   6      15108.02      15101.97       112.08 o                         
   0   2   6          1.66          0.94         0.40 o                         
   2   2   6          1.06          1.75         1.04 o                         
  -1   3   6      16625.81      16921.58       106.34 o                         
   1   3   6       5893.28       5887.90        38.42 o                         
   3   3   6       5409.52       5416.39        38.69 o                         
  -2   4   6          0.49          1.60         0.80 o                         
   2   4   6          2.73          2.23         0.53 o                         
   4   4   6          0.09          5.47         1.53 o                         
  -3   5   6       3347.18       3392.86        25.54 o                         
  -1   5   6       2433.56       2371.68        20.09 o                         
   1   5   6       5970.88       5936.58        37.22 o                         
   3   5   6       3270.32       3259.33        23.17 o                         
   5   5   6       2083.57       2059.92        19.39 o                         
  -4   6   6          0.01          1.15         1.06 o                         
  -2   6   6          0.13          3.18         1.41 o                         
   0   6   6          2.22          2.59         0.76 o                         
   2   6   6          0.80          1.79         0.75 o                         
   4   6   6          0.49          1.09         1.19 o                         
  -3   7   6       1722.03       1727.64        22.93 o                         
  -1   7   6       1920.70       1910.17        16.63 o                         
   1   7   6       2005.53       1995.06        18.74 o                         
   3   7   6        867.60        885.21        12.50 o                         
   0   8   6          0.19          0.16         1.09 o                         
   0   1   7       1193.57       1174.74         8.78 o                         
  -1   2   7       4324.16       4334.24        26.24 o                         
   1   2   7       3305.12       3284.38        21.69 o                         
  -2   3   7       1437.93       1446.50        11.19 o                         
   0   3   7       3133.35       3134.98        21.07 o                         
   2   3   7        576.59        582.98         5.14 o                         
  -3   4   7       1784.95       1786.87        15.00 o                         
  -1   4   7       1084.96       1079.22         8.35 o                         
   1   4   7        749.19        757.96         5.94 o                         
   3   4   7       1299.39       1326.25        11.12 o                         
  -4   5   7       1088.37       1092.25        12.18 o                         
  -2   5   7        463.41        466.50         5.38 o                         
   0   5   7       1544.37       1514.83        12.38 o                         
   2   5   7        911.38        900.29         7.32 o                         
   4   5   7        824.84        812.33         9.15 o                         
  -5   6   7        303.97        307.88         6.44 o                         
  -3   6   7        456.06        453.66         7.73 o                         
  -1   6   7        716.25        707.45         7.46 o                         
   1   6   7       1387.63       1375.68        13.53 o                         
   3   6   7        487.30        497.38         6.66 o                         
   5   6   7        284.65        282.25         4.85 o                         
  -2   7   7        706.18        707.18         8.53 o                         
   0   7   7        421.10        411.51         5.93 o                         
   2   7   7        578.99        567.94         7.76 o                         
   0   0   8       7067.16       7188.82        95.23 o                         
   1   1   8        577.94        568.83         5.20 o                         
   0   2   8      12000.73      12162.45        89.33 o                         
   2   2   8       7544.57       7655.64        50.44 o                         
   1   3   8          5.78          8.52         0.81 o                         
   3   3   8        155.17        151.23         2.68 o                         
  -2   4   8       3811.96       3828.48        31.69 o                         
   0   4   8       5194.59       5187.41        34.48 o                         
   2   4   8       3501.72       3509.61        24.46 o                         
   4   4   8       3671.72       3653.18        31.66 o                         
  -3   5   8         14.74         19.81         2.79 o                         
  -1   5   8          8.65          7.89         0.89 o                         
   1   5   8         13.88         13.59         1.01 o                         
   3   5   8        123.36        134.63         2.75 o                         
   5   5   8         23.04         20.87         1.63 o                         
  -4   6   8       1183.28       1191.73        15.74 o                         
  -2   6   8       1904.72       1877.42        17.56 o                         
   0   6   8       2674.14       2643.52        21.63 o                         
   2   6   8       2221.84       2157.57        18.76 o                         
   4   6   8       1067.75       1049.54        11.33 o                         
  -3   7   8         10.28         20.46         5.72 o                         
  -1   7   8         59.22         63.00         2.24 o                         
   1   7   8          6.84          6.11         1.10 o                         
   3   7   8          5.05          5.08         1.19 o                         
   0   1   9       2693.10       2690.88        18.85 o                         
  -1   2   9       2313.96       2327.59        16.82 o                         
   1   2   9        426.75        437.24         4.00 o                         
  -2   3   9       2305.98       2305.83        17.27 o                         
   0   3   9       1224.70       1235.43         9.33 o                         
   2   3   9       1091.59       1113.33        10.64 o                         
  -3   4   9        577.50        582.57         8.64 o                         
  -1   4   9       1268.05       1256.92        10.29 o                         
   1   4   9       1705.95       1668.30        11.71 o                         
   3   4   9        726.60        707.52         7.38 o                         
  -4   5   9        477.25        452.50         7.79 o                         
  -2   5   9        733.28        708.41         9.58 o                         
   0   5   9        561.16        565.59         5.41 o                         
   2   5   9       1334.27       1340.48        10.91 o                         
   4   5   9        568.72        572.90         7.85 o                         
  -3   6   9        893.03        883.61        13.81 o                         
  -1   6   9        412.05        407.61         5.29 o                         
   1   6   9        648.99        635.14         7.78 o                         
   3   6   9        346.68        344.94         5.26 o                         
  -2   7   9        483.83        485.23         8.08 o                         
   0   7   9        623.00        624.10         7.97 o                         
   2   7   9        210.69        212.67         4.44 o                         
   1   1  10       7318.71       7509.87        47.26 o                         
   0   2  10        149.05        148.00         2.34 o                         
   2   2  10         12.43         14.13         0.95 o                         
  -1   3  10       3739.98       3708.71        26.30 o                         
   1   3  10       5424.35       5415.29        38.32 o                         
   3   3  10       3726.79       3746.94        31.34 o                         
  -2   4  10        105.69        107.14         2.54 o                         
   0   4  10        279.22        270.01         3.44 o                         
   2   4  10         25.37         33.97         1.46 o                         
   4   4  10          0.17         -0.22         0.98 o                         
  -3   5  10       1888.57       1852.00        21.83 o                         
  -1   5  10       2990.23       2971.95        27.55 o                         
   1   5  10       2359.14       2332.65        18.21 o                         
   3   5  10       1839.52       1853.26        17.39 o                         
   5   5  10        972.73        954.98        13.46 o                         
  -4   6  10         18.70         19.58         2.17 o                         
  -2   6  10          4.01          4.06         1.20 o                         
   0   6  10         27.79         32.39         1.80 o                         
   2   6  10          1.51          3.90         1.02 o                         
   4   6  10          5.28          4.30         1.07 o                         
  -1   7  10       1092.04       1091.09        23.84 o                         
   1   7  10        972.91        981.15        11.15 o                         
   0   1  11       1619.43       1635.78        14.53 o                         
  -1   2  11        556.92        567.20         5.50 o                         
   1   2  11       1975.88       2005.89        15.35 o                         
  -2   3  11        502.34        510.93         6.58 o                         
   0   3  11        891.24        894.46         7.80 o                         
   2   3  11       1673.08       1656.33        15.24 o                         
  -3   4  11        712.90        677.93         9.96 o                         
  -1   4  11        807.99        800.21         7.83 o                         
   1   4  11        900.89        888.85         8.77 o                         
   3   4  11        832.58        827.92        10.00 o                         
  -4   5  11        309.75        313.29         6.44 o                         
  -2   5  11        988.63        959.03        14.87 o                         
   0   5  11        782.71        767.43         7.84 o                         
   2   5  11        384.91        381.86         5.41 o                         
   4   5  11        349.93        341.14         6.67 o                         
  -3   6  11        261.17        254.52         6.44 o                         
  -1   6  11        773.91        767.86        10.77 o                         
   1   6  11        261.37        272.15         5.78 o                         
   3   6  11        511.70        511.72         9.01 o                         
   0   7  11        258.81        251.73         5.63 o                         
   0   0  12       8639.29       8917.88       119.24 o                         
   1   1  12          5.65          6.59         0.75 o                         
   0   2  12       2992.72       3010.61        23.15 o                         
   2   2  12       3520.90       3524.04        28.98 o                         
  -1   3  12          0.12          4.94         1.90 o                         
   1   3  12          1.11          2.36         0.94 o                         
   3   3  12          0.81          1.24         0.77 o                         
  -2   4  12       2606.60       2557.72        27.01 o                         
   0   4  12       2544.69       2538.50        20.59 o                         
   2   4  12       3146.25       3087.49        29.38 o                         
   4   4  12        827.59        807.64        11.68 o                         
  -3   5  12          4.18          4.01         1.43 o                         
  -1   5  12          0.47          7.15         1.91 o                         
   1   5  12          0.35          2.53         0.89 o                         
   3   5  12          0.64          1.86         1.01 o                         
  -2   6  12       1356.03       1339.88        19.34 o                         
   0   6  12       1003.94        992.88        13.22 o                         
   2   6  12        901.24        898.12        14.63 o                         
   0   1  13       1221.62       1237.26        10.17 o                         
  -1   2  13        395.98        392.59         4.53 o                         
   1   2  13       1228.41       1220.47        11.82 o                         
  -2   3  13        522.32        504.83         6.29 o                         
   0   3  13        541.16        546.08         5.36 o                         
   2   3  13       1205.60       1211.56        13.08 o                         
  -3   4  13        499.07        499.27         7.11 o                         
  -1   4  13        672.59        668.48         9.41 o                         
   1   4  13        697.80        679.54         8.52 o                         
   3   4  13        476.59        459.71         7.86 o                         
  -2   5  13        678.84        666.03        11.56 o                         
   0   5  13        576.29        564.19         7.54 o                         
   2   5  13        323.87        319.21         5.45 o                         
  -1   6  13        457.01        468.12        11.52 o                         
   1   6  13        187.52        188.79         4.87 o                         
   1   1  14       2889.82       2936.83        24.98 o                         
   0   2  14         33.59         32.64         1.51 o                         
   2   2  14          7.28          7.10         0.98 o                         
  -1   3  14       1607.33       1595.05        14.97 o                         
   1   3  14       2611.87       2625.55        21.61 o                         
   3   3  14       1664.44       1662.63        15.70 o                         
  -2   4  14         33.53         36.05         3.07 o                         
   0   4  14         68.30         71.19         2.76 o                         
   2   4  14          2.75          2.21         1.09 o                         
   4   4  14          0.00          1.34         1.08 o                         
  -3   5  14        889.69        857.60        17.21 o                         
  -1   5  14       1589.02       1545.77        20.89 o                         
   1   5  14        945.49        939.59        12.90 o                         
   3   5  14        934.30        897.09        17.27 o                         
   0   1  15        857.03        873.66         8.72 o                         
  -1   2  15        634.38        635.57         7.62 o                         
   1   2  15        294.05        302.67         4.75 o                         
  -2   3  15        768.92        772.65         8.85 o                         
   0   3  15        458.02        464.63         5.87 o                         
   2   3  15        517.95        519.30         6.78 o                         
  -3   4  15        200.01        205.26         4.41 o                         
  -1   4  15        559.30        558.19         7.84 o                         
   1   4  15        592.68        602.79         7.48 o                         
   3   4  15        249.74        248.58         5.48 o                         
   0   5  15        216.27        224.10         9.91 o                         
   0   0  16       1566.77       1610.53        38.03 o                         
   1   1  16         58.62         62.78         2.19 o                         
   0   2  16       1770.48       1792.26        16.87 o                         
   2   2  16       1479.47       1475.28        14.54 o                         
  -1   3  16          0.37          0.93         1.11 o                         
   1   3  16          0.07          1.17         0.86 o                         
   3   3  16         27.05         28.36         1.98 o                         
  -2   4  16        951.00        967.10        11.76 o                         
   0   4  16       1122.63       1101.15        14.38 o                         
   2   4  16        800.44        823.09         9.54 o                         
   0   1  17        302.65        309.33         5.57 o                         
  -1   2  17        524.26        529.06         7.08 o                         
   1   2  17        551.09        557.18         7.35 o                         
  -2   3  17        248.26        246.40         5.02 o                         
   0   3  17        515.66        523.20         7.75 o                         
   2   3  17        214.16        220.05         4.32 o                         
   1   1  18       1027.71       1047.22        12.64 o                         
   0   2  18          0.36          1.20         1.01 o                         
   2   2  18          0.29          0.79         0.91 o                         
                                                                                
