# Supplementary material for: Redetermination of the crystal structure of NaTcO4 at 100 and 296 K based on single-crystal X-ray data
Source: Acta Crystallogr E Crystallogr Commun. 2017 Jun 16;73(Pt 7):1037–40. doi: 10.1107/S2056989017008362 (PMC5499285; doi:10.1107/S2056989017008362)
Supplement: Supplementary file 5 [file e-73-01037-IIsup5.cml]

<?xml version="1.0" encoding="UTF-8"?>
<cml convention="cmlDict:cmllite" xmlns="http://www.xml-cml.org/schema" xmlns:cmlDict="http://www.xml-cml.org/dictionary/cml/" xmlns:nameDict="http://www.xml-cml.org/dictionary/cml/name/">
  <molecule id="m1">
    <name dictRef="nameDict:unknown">Sodium tetraoxidotechnetate</name>
    <atomArray>
      <atom id="a1" elementType="Na" formalCharge="1" hydrogenCount="0">
        <label value="Na" dictRef="cmlDict:locant"/>
      </atom>
      <atom id="a2" elementType="O" formalCharge="-1" hydrogenCount="0">
        <label value="O" dictRef="cmlDict:locant"/>
      </atom>
      <atom id="a3" elementType="Tc" hydrogenCount="0"/>
      <atom id="a4" elementType="O" hydrogenCount="0">
        <label value="O''" dictRef="cmlDict:locant"/>
      </atom>
      <atom id="a5" elementType="O" hydrogenCount="0">
        <label value="O'''" dictRef="cmlDict:locant"/>
      </atom>
      <atom id="a6" elementType="O" formalCharge="-1" hydrogenCount="0">
        <label value="O" dictRef="cmlDict:locant"/>
      </atom>
      <atom id="a7" elementType="O" formalCharge="-1" hydrogenCount="0">
        <label value="O'" dictRef="cmlDict:locant"/>
      </atom>
      <atom id="a8" elementType="O" formalCharge="-1" hydrogenCount="0">
        <label value="O'''" dictRef="cmlDict:locant"/>
      </atom>
      <atom id="a9" elementType="O" formalCharge="-1" hydrogenCount="0">
        <label value="O''" dictRef="cmlDict:locant"/>
      </atom>
      <atom id="a10" elementType="O" formalCharge="-1" hydrogenCount="0">
        <label value="O'" dictRef="cmlDict:locant"/>
      </atom>
      <atom id="a11" elementType="Na" formalCharge="1" hydrogenCount="0">
        <label value="Na" dictRef="cmlDict:locant"/>
      </atom>
      <atom id="a12" elementType="Na" formalCharge="1" hydrogenCount="0">
        <label value="Na" dictRef="cmlDict:locant"/>
      </atom>
      <atom id="a13" elementType="Na" formalCharge="1" hydrogenCount="0">
        <label value="Na" dictRef="cmlDict:locant"/>
      </atom>
      <atom id="a14" elementType="Na" formalCharge="1" hydrogenCount="0">
        <label value="Na" dictRef="cmlDict:locant"/>
      </atom>
      <atom id="a15" elementType="Na" formalCharge="1" hydrogenCount="0">
        <label value="Na" dictRef="cmlDict:locant"/>
      </atom>
    </atomArray>
    <bondArray>
      <bond id="a3_a4" atomRefs2="a3 a4" order="D"/>
      <bond id="a3_a5" atomRefs2="a3 a5" order="D"/>
      <bond id="a3_a6" atomRefs2="a3 a6" order="S"/>
      <bond id="a3_a7" atomRefs2="a3 a7" order="S"/>
      <bond id="a2_a3" atomRefs2="a2 a3" order="S"/>
      <bond id="a8_a3" atomRefs2="a8 a3" order="S"/>
      <bond id="a9_a3" atomRefs2="a9 a3" order="S"/>
      <bond id="a10_a3" atomRefs2="a10 a3" order="S"/>
    </bondArray>
  </molecule>
</cml>
